# Supplementary material for: Genome-Wide Patterns of Homozygosity and Heterozygosity and Candidate Genes in Greek Insular and Mainland Native Goats
Source: Genes (Basel). 2024 Dec 27;16(1):27. doi: 10.3390/genes16010027 (PMC11765163; doi:10.3390/genes16010027)
Supplement: Supplementary file 1 [file genes-16-00027-s001.zip]

Archive with 2 entries (2 files):
- Suppl Figure S1.pdf
- Suppl Tables S1, S2, S3, S4.xlsx
