# Supplementary material for: Genome-Wide Patterns of Homozygosity and Heterozygosity and Candidate Genes in Greek Insular and Mainland Native Goats
Source: Genes (Basel). 2024 Dec 27;16(1):27. doi: 10.3390/genes16010027 (PMC11765163; doi:10.3390/genes16010027)
Supplement: Supplementary file 1 [file genes-16-00027-s001.zip › Suppl Tables S1, S2, S3, S4.xlsx]

## Sheet: Suppl. Table S1
Table S1. List of candidate genes detected in ROH islands (the top 0.99 percentile of at least 4 consecutive SNPs) in Greek Eghoria and Skopelos goats.
Breed	Chromosome	Ensembl gene id	Gene name	Description	Start(bp)	Stop(bp)	Strand	link
Eghoria	18	ENSCHIG00000004213	U6	U6 spliceosomal RNA	60451149	60451255	+	https://www.ensembl.org/Capra_hircus/Gene/Summary?db=core;g=ENSCHIG00000004213;r=18:6045114960451255;t=ENSCHIT00000005612
	18	ENSCHIG00000004766	U6	U6 spliceosomal RNA	60389840	60389946	+	https://www.ensembl.org/Capra_hircus/Gene/Summary?db=core;g=ENSCHIG00000004766;r=18:6038984060389946;t=ENSCHIT00000006350
	18	ENSCHIG00000013537	ENSCHIG00000013537	WD_REPEATS_REGION domain-containing protein	60473460	60474475	+	https://www.ensembl.org/Capra_hircus/Gene/Summary?db=core;g=ENSCHIG00000013537;r=18:6047346060474475;t=ENSCHIT00000019153
	18	ENSCHIG00000016489	ENSCHIG00000016489	Zinc finger protein 665-like	60410668	60432564	-	https://www.ensembl.org/Capra_hircus/Gene/Summary?db=core;g=ENSCHIG00000016489;r=18:6041066860432564;t=ENSCHIT00000023899
	18	ENSCHIG00000021602	ENSCHIG00000021602	Zinc finger protein 665-like	60049208	60379641	-	https://www.ensembl.org/Capra_hircus/Gene/Summary?db=core;g=ENSCHIG00000021602;r=18:6004920860379641
	18	ENSCHIG00000023653	ENSCHIG00000023653	C2H2-type domain-containing protein	60227098	60398205	-	https://www.ensembl.org/Capra_hircus/Gene/Summary?db=core;g=ENSCHIG00000023653;r=18:6022709860398205
	18	ENSCHIG00000003193	U6	U6 spliceosomal RNA	60921202	60921308	-	https://www.ensembl.org/Capra_hircus/Gene/Summary?db=core;g=ENSCHIG00000003193;r=18:60921202
	18	ENSCHIG00000011248	LOC102190770	60S ribosomal protein L4	60791450	60792718	-	https://www.ensembl.org/Capra_hircus/Gene/Summary?db=core;g=ENSCHIG00000011248;r=18:6079145060792718;t=ENSCHIT00000015649
	18	ENSCHIG00000016063	LOC102168713	Zinc finger protein 616-like	60855600	60895903	-	https://www.ensembl.org/Capra_hircus/Gene/Summary?db=core;g=ENSCHIG00000016063;r=18:6085560060895903
	18	ENSCHIG00000017914	ENSCHIG00000017914	C2H2-type domain-containing protein	60778590	60909858	-	https://www.ensembl.org/Capra_hircus/Gene/Summary?db=core;g=ENSCHIG00000017914;r=18:6077859060909858
	18	ENSCHIG00000019489	ENSCHIG00000019489	Zinc finger protein 665-like	61022409	61070245	-	https://www.ensembl.org/Capra_hircus/Gene/Summary?db=core;g=ENSCHIG00000019489;r=18:6102240961070245;t=ENSCHIT00000028879
	18	ENSCHIG00000023421	LOC108638084	Zinc finger protein 665-like	60722496	60736885	+	https://www.ensembl.org/Capra_hircus/Gene/Summary?db=core;g=ENSCHIG00000023421;r=18:6072249660736885;t=ENSCHIT00000035394
	18	ENSCHIG00000024565	ENSCHIG00000024565	Zinc finger protein 665-like	60966866	61128279	-	https://www.ensembl.org/Capra_hircus/Gene/Summary?db=core;g=ENSCHIG00000024565;r=18:6096686661128279;t=ENSCHIT00000037288
	18	ENSCHIG00000025387	LOC102168439	C2H2-type domain-containing protein	60837573	60977782	-	https://www.ensembl.org/Capra_hircus/Gene/Summary?db=core;g=ENSCHIG00000025387;r=18:6083757360977782
	18	ENSCHIG00000019008	ENSCHIG00000019008	Uncharacterized protein	61123870	61124979	+	https://www.ensembl.org/Capra_hircus/Gene/Summary?db=core;g=ENSCHIG00000019008;r=18:6112387061124979;t=ENSCHIT00000028146
	18	ENSCHIG00000027195	LOC102175116	Zinc finger protein 665-like	61112957	61441925	-	https://www.ensembl.org/Capra_hircus/Gene/Summary?db=core;g=ENSCHIG00000027195;r=18:6111295761441925
	18	ENSCHIG00000003665	ENSCHIG00000003665	Glutaredoxin domain-containing protein	61383474	61387031	+	https://www.ensembl.org/Capra_hircus/Gene/Summary?db=core;g=ENSCHIG00000003665;r=18:6138347461387031;t=ENSCHIT00000004898
	18	ENSCHIG00000015590	LOC102173183	Zinc finger protein 665-like	61177089	61485260	-	https://www.ensembl.org/Capra_hircus/Gene/Summary?db=core;g=ENSCHIG00000015590;r=18:6117708961485260
	18	ENSCHIG00000016689	ENSCHIG00000016689	KRAB domain-containing protein	61341704	61344946	-	https://www.ensembl.org/Capra_hircus/Gene/Summary?db=core;g=ENSCHIG00000016689;r=18:6134170461344946;t=ENSCHIT00000024235
	18	ENSCHIG00000025144	LOC108633323	Zinc finger protein 665-like	61313153	61506494	-	https://www.ensembl.org/Capra_hircus/Gene/Summary?db=core;g=ENSCHIG00000025144;r=18:6131315361506494
	18	ENSCHIG00000004505	ENSCHIG00000004505	No protein	61580541	61594449	+	https://www.ensembl.org/Capra_hircus/Gene/Summary?db=core;g=ENSCHIG00000004505;r=18:6158054161594449
	18	ENSCHIG00000007342	ENSCHIG00000007342	No protein	61716914	61718476	-	https://www.ensembl.org/Capra_hircus/Gene/Summary?db=core;g=ENSCHIG00000007342;r=18:6171691461718476;t=ENSCHIT00000009959
	18	ENSCHIG00000011276	LOC102188077	Uncharacterized protein	61855210	61877001	+	https://www.ensembl.org/Capra_hircus/Gene/Summary?db=core;g=ENSCHIG00000011276;r=18:6185521061877001
	18	ENSCHIG00000011363	ENSCHIG00000011363	Uncharacterized protein	61923281	61933646	-	https://www.ensembl.org/Capra_hircus/Gene/Summary?db=core;g=ENSCHIG00000011363;r=18:6192328161933646;t=ENSCHIT00000015812
	18	ENSCHIG00000012246	ENSCHIG00000012246	60S ribosomal protein L38	61983785	61983994	-	https://www.ensembl.org/Capra_hircus/Gene/Summary?db=core;g=ENSCHIG00000012246;r=18:6198378561983994;t=ENSCHIT00000017115
	18	ENSCHIG00000012436	ENSCHIG00000012436	C2H2-type domain-containing protein	61806850	61823628	+	https://www.ensembl.org/Capra_hircus/Gene/Summary?db=core;g=ENSCHIG00000012436;r=18:6180685061823628
	18	ENSCHIG00000013939	ENSCHIG00000013939	Uncharacterized protein	61974729	61986009		https://www.ensembl.org/Capra_hircus/Gene/Summary?db=core;g=ENSCHIG00000013939;r=18:6197472961986009;t=ENSCHIT00000019768
	18	ENSCHIG00000020931	LOC102188030	Zinc finger protein 665	61547921	61687632	-	https://www.ensembl.org/Capra_hircus/Gene/Summary?db=core;g=ENSCHIG00000020931;r=18:6154792161687632
	18	ENSCHIG00000022011	ENSCHIG00000022011	Zinc finger protein 677	61910120	61915351	+	https://www.ensembl.org/Capra_hircus/Gene/Summary?db=core;g=ENSCHIG00000022011;r=18:6191012061915351;t=ENSCHIT00000032960
	18	ENSCHIG00000022883	ENSCHIG00000022883	Zinc finger protein 677	61941836	61948097	-	https://www.ensembl.org/Capra_hircus/Gene/Summary?db=core;g=ENSCHIG00000022883;r=18:6194183661948097;t=ENSCHIT00000034476
	18	ENSCHIG00000023440	LOC102186151	Zinc finger protein 665-like	61830498	61856123	+	https://www.ensembl.org/Capra_hircus/Gene/Summary?db=core;g=ENSCHIG00000023440;r=18:6183049861856123
	18	ENSCHIG00000024124	ENSCHIG00000024124	60S ribosomal protein L9	61757911	61760362	-	https://www.ensembl.org/Capra_hircus/Gene/Summary?db=core;g=ENSCHIG00000024124;r=18:6175791161760362;t=ENSCHIT00000036590
	18	ENSCHIG00000024769	ENSCHIG00000024769	Zinc finger protein 160	61781911	61793239	+	https://www.ensembl.org/Capra_hircus/Gene/Summary?db=core;g=ENSCHIG00000024769;r=18:6178191161793239;t=ENSCHIT00000037627
Skopelos	2	ENSCHIG00000007633	ENSCHIG00000007633	60S ribosomal protein L34	135370306	135370467	-	https://www.ensembl.org/Capra_hircus/Gene/Summary?db=core;g=ENSCHIG00000007633;r=2:135370306135370467;t=ENSCHIT00000010413
	2	ENSCHIG00000008727	NIPA1	NIPA magnesium transporter 1	135519045	135569809	-	https://www.ensembl.org/Capra_hircus/Gene/Summary?db=core;g=ENSCHIG00000008727;r=2:135519045135569809;t=ENSCHIT00000012017
	2	ENSCHIG00000013671	PTPN18	protein tyrosine phosphatase non-receptor type 18	135193824	135215244	-	https://www.ensembl.org/Capra_hircus/Gene/Summary?135215244;t=ENSCHIT00000019342
	2	ENSCHIG00000015512	CCDC115	Coiled-coil domain containing 115	135231457	135234255	+	https://www.ensembl.org/Capra_hircus/Gene/Summary?135234255;t=ENSCHIT00000022299
	2	ENSCHIG00000016110	HERC2	HECT and RLD domain containing E3 ubiquitin protein ligase 2	135604620	135843339	+	https://www.ensembl.org/Capra_hircus/Gene/Summary?135843339;t=ENSCHIT00000023481
	2	ENSCHIG00000017200	CYFIP1	cytoplasmic FMR1 interacting protein 1	135380610	135483606	+	https://www.ensembl.org/Capra_hircus/Gene/Summary?135483606
	2	ENSCHIG00000022957	LGSN	lengsin, lens protein with glutamine synthetase domain	136331192	136356206	-	https://www.ensembl.org/Capra_hircus/Gene/Summary?136356206
	2	ENSCHIG00000024961	NIPA2	NIPA magnesium transporter 2	135486168	135497824	-	https://www.ensembl.org/Capra_hircus/Gene/Summary?135497824;t=ENSCHIT00000037931
	2	ENSCHIG00000025117	TUBGCP5	tubulin gamma complex associated protein 5	135259181	135316330	+	https://www.ensembl.org/Capra_hircus/Gene/Summary?db=core;g=ENSCHIG00000025117;r=2:135259181135316330;t=ENSCHIT00000038197
	2	ENSCHIG00000025330	OCA2	OCA2 melanosomal transmembrane protein	135914986	136217196	+	https://www.ensembl.org/Capra_hircus/Gene/Summary?db=core;g=ENSCHIG00000025330;r=2:135914986136217196
	2	ENSCHIG00000027227	IMP4	IMP U3 small nucleolar ribonucleoprotein 4	135224381	135232547	-	https://www.ensembl.org/Capra_hircus/Gene/Summary?db=core;g=ENSCHIG00000027227;r=2:135224381135232547
	5	ENSCHIG00000010073	ENSCHIG00000010073	Ribosomal protein L18e/L15P domain-containing protein	99970502	99970962	-	https://www.ensembl.org/Capra_hircus/Gene/Summary?99970962;t=ENSCHIT00000013865
	5	ENSCHIG00000011728	GDF3	growth differentiation factor 3	99974650	99980905	+	https://www.ensembl.org/Capra_hircus/Gene/Summary?99980905;t=ENSCHIT00000016339
	5	ENSCHIG00000011898	APOBEC1	apolipoprotein B mRNA editing enzyme catalytic subunit 1	100002942	100008435	+	https://www.ensembl.org/Capra_hircus/Gene/Summary?100008435
	5	ENSCHIG00000012222	NANOG	Nanog homeobox	99870680	99875282	-	https://www.ensembl.org/Capra_hircus/Gene/Summary?99875282
	5	ENSCHIG00000012243	SLC2A3	solute carrier family 2 member 3	99770935	99851863	+	https://www.ensembl.org/Capra_hircus/Gene/Summary?99851863
	5	ENSCHIG00000012409	AICDA	activation induced cytidine deaminase	100046173	100057486	-	https://www.ensembl.org/Capra_hircus/Gene/Summary?100057486
	5	ENSCHIG00000012525	A2ML1	alpha-2-macroglobulin like 1	100189777	100242317	+	https://www.ensembl.org/Capra_hircus/Gene/Summary?100242317;t=ENSCHIT00000017553
	5	ENSCHIG00000013745	ENSCHIG00000013745	Negative elongation factor C/D	99908215	99909943	-	https://www.ensembl.org/Capra_hircus/Gene/Summary?99909943;t=ENSCHIT00000019452
	5	ENSCHIG00000016865	LOC102178151	Developmental pluripotency-associated protein 3	99943935	99950070	-	https://www.ensembl.org/Capra_hircus/Gene/Summary?99950070;t=ENSCHIT00000024500
	5	ENSCHIG00000019360	MFAP5	microfibril associated protein 5	100076928	100089574	-	https://www.ensembl.org/Capra_hircus/Gene/Summary?100089574;t=ENSCHIT00000028678
	5	ENSCHIG00000020862	FOXJ2	forkhead box J2	99731609	99742655	-	https://www.ensembl.org/Capra_hircus/Gene/Summary?99742655
	5	ENSCHIG00000022916	RIMKLB	ribosomal modification protein rimK like family member B	100117426	100157735	+	https://www.ensembl.org/Capra_hircus/Gene/Summary?db=core;g=ENSCHIG00000022916;r=5:100117426100157735
	5	ENSCHIG00000025324	PHC1	polyhomeotic homolog 1	100265976	100282381	+	https://www.ensembl.org/Capra_hircus/Gene/Summary?100282381;t=ENSCHIT00000038530
	5	ENSCHIG00000008744	KLRG1	killer cell lectin like receptor G1	100315206	100333072	+	https://www.ensembl.org/Capra_hircus/Gene/Summary?100333072;t=ENSCHIT00000012029
	5	ENSCHIG00000009040	M6PR	mannose-6-phosphate receptor, cation dependent	100284695	100296586	-	https://www.ensembl.org/Capra_hircus/Gene/Summary?100296586
	5	ENSCHIG00000016884	ENSCHIG00000016884	40S ribosomal protein S6	100293567	100293803	-	https://www.ensembl.org/Capra_hircus/Gene/Summary?100293803;t=ENSCHIT00000024532
	12	ENSCHIG00000005540	ENSCHIG00000005540	No protein	44312220	44312561	+	https://www.ensembl.org/Capra_hircus/Gene/Summary?44312561;t=ENSCHIT00000007385
	16	ENSCHIG00000012522	IL20	interleukin 20	4014668	4017657	+	https://www.ensembl.org/Capra_hircus/Gene/Summary?4017657;t=ENSCHIT00000017543
	16	ENSCHIG00000012705	PIGR	polymeric immunoglobulin receptor	4080424	4111314	-	https://www.ensembl.org/Capra_hircus/Gene/Summary?db=core;g=ENSCHIG00000012705;r=16:40804244111314
	16	ENSCHIG00000014043	YOD1	YOD1 deubiquitinase	4228814	4231058	-	https://www.ensembl.org/Capra_hircus/Gene/Summary?4231058;t=ENSCHIT00000019951
	16	ENSCHIG00000014905	C4BPB	complement component 4 binding protein beta	4282284	4294245	+	https://www.ensembl.org/Capra_hircus/Gene/Summary?4294245;t=ENSCHIT00000021303
	16	ENSCHIG00000016979	IL10	interleukin 10	3911733	3916213	-	https://www.ensembl.org/Capra_hircus/Gene/Summary?3916213;t=ENSCHIT00000024738
	16	ENSCHIG00000020998	IL24	interleukin 24	4044059	4048938	+	https://www.ensembl.org/Capra_hircus/Gene/Summary?4048938;t=ENSCHIT00000031275
	16	ENSCHIG00000022712	C4BPA	Sushi domain-containing protein	4302063	4360464	+	https://www.ensembl.org/Capra_hircus/Gene/Summary?4360464;t=ENSCHIT00000034190
	16	ENSCHIG00000024187	PFKFB2	6-phosphofructo-2-kinase/fructose-2,6-biphosphatase 2	4234072	4262001	+	https://www.ensembl.org/Capra_hircus/Gene/Summary?4262001
	16	ENSCHIG00000025398	IL19	interleukin 19	3990218	3995728	+	https://www.ensembl.org/Capra_hircus/Gene/Summary?3995728;t=ENSCHIT00000038644
	16	ENSCHIG00000025668	C1orf116	chromosome 1 open reading frame 116	4191211	4201950	-	https://www.ensembl.org/Capra_hircus/Gene/Summary?4201950
	16	ENSCHIG00000026966	MAPKAPK2	MAPK activated protein kinase 2	3826017	3874426	+	https://www.ensembl.org/Capra_hircus/Gene/Summary?3874426
	16	ENSCHIG00000011741	ENSCHIG00000011741	Sushi domain-containing protein	4390042	4443235	+	https://www.ensembl.org/Capra_hircus/Gene/Summary?4443235;t=ENSCHIT00000016373
	18	ENSCHIG00000004213	U6	U6 spliceosomal RNA	60451149	60451255	+	https://www.ensembl.org/Capra_hircus/Gene/Summary?db=core;g=ENSCHIG00000004213;r=18:6045114960451255;t=ENSCHIT00000005612
	18	ENSCHIG00000004766	U6	U6 spliceosomal RNA	60389840	60389946	+	https://www.ensembl.org/Capra_hircus/Gene/Summary?db=core;g=ENSCHIG00000004766;r=18:6038984060389946;t=ENSCHIT00000006350
	18	ENSCHIG00000013537	ENSCHIG00000013537	WD_REPEATS_REGION domain-containing protein	60473460	60474475	+	https://www.ensembl.org/Capra_hircus/Gene/Summary?db=core;g=ENSCHIG00000013537;r=18:6047346060474475;t=ENSCHIT00000019153
	18	ENSCHIG00000016489	ENSCHIG00000016489	Zinc finger protein 665-like	60410668	60432564	-	https://www.ensembl.org/Capra_hircus/Gene/Summary?db=core;g=ENSCHIG00000016489;r=18:6041066860432564;t=ENSCHIT00000023899
	18	ENSCHIG00000021602	ENSCHIG00000021602	Zinc finger protein 665-like	60049208	60379641	-	https://www.ensembl.org/Capra_hircus/Gene/Summary?db=core;g=ENSCHIG00000021602;r=18:6004920860379641
	18	ENSCHIG00000023653	ENSCHIG00000023653	C2H2-type domain-containing protein	60227098	60398205	-	https://www.ensembl.org/Capra_hircus/Gene/Summary?db=core;g=ENSCHIG00000023653;r=18:6022709860398205
	18	ENSCHIG00000003193	U6	U6 spliceosomal RNA	60921202	60921308	-	https://www.ensembl.org/Capra_hircus/Gene/Summary?db=core;g=ENSCHIG00000003193;r=18:60921202
	18	ENSCHIG00000011248	LOC102190770	60S ribosomal protein L4	60791450	60792718	-	https://www.ensembl.org/Capra_hircus/Gene/Summary?db=core;g=ENSCHIG00000011248;r=18:6079145060792718;t=ENSCHIT00000015649
	18	ENSCHIG00000016063	LOC102168713	Zinc finger protein 616-like	60855600	60895903	-	https://www.ensembl.org/Capra_hircus/Gene/Summary?db=core;g=ENSCHIG00000016063;r=18:6085560060895903
	18	ENSCHIG00000017914	ENSCHIG00000017914	C2H2-type domain-containing protein	60778590	60909858	-	https://www.ensembl.org/Capra_hircus/Gene/Summary?db=core;g=ENSCHIG00000017914;r=18:6077859060909858
	18	ENSCHIG00000019489	ENSCHIG00000019489	Zinc finger protein 665-like	61022409	61070245	-	https://www.ensembl.org/Capra_hircus/Gene/Summary?db=core;g=ENSCHIG00000019489;r=18:6102240961070245;t=ENSCHIT00000028879
	18	ENSCHIG00000023421	LOC108638084	Zinc finger protein 665-like	60722496	60736885	+	https://www.ensembl.org/Capra_hircus/Gene/Summary?db=core;g=ENSCHIG00000023421;r=18:6072249660736885;t=ENSCHIT00000035394
	18	ENSCHIG00000024565	ENSCHIG00000024565	Zinc finger protein 665-like	60966866	61128279	-	https://www.ensembl.org/Capra_hircus/Gene/Summary?db=core;g=ENSCHIG00000024565;r=18:6096686661128279;t=ENSCHIT00000037288
	18	ENSCHIG00000025387	LOC102168439	C2H2-type domain-containing protein	60837573	60977782	-	https://www.ensembl.org/Capra_hircus/Gene/Summary?db=core;g=ENSCHIG00000025387;r=18:6083757360977782
	18	ENSCHIG00000019008	ENSCHIG00000019008	Uncharacterized protein	61123870	61124979	+	https://www.ensembl.org/Capra_hircus/Gene/Summary?db=core;g=ENSCHIG00000019008;r=18:6112387061124979;t=ENSCHIT00000028146
	18	ENSCHIG00000027195	LOC102175116	Zinc finger protein 665-like	61112957	61441925	-	https://www.ensembl.org/Capra_hircus/Gene/Summary?db=core;g=ENSCHIG00000027195;r=18:6111295761441925
	18	ENSCHIG00000003665	ENSCHIG00000003665	Glutaredoxin domain-containing protein	61383474	61387031	+	https://www.ensembl.org/Capra_hircus/Gene/Summary?db=core;g=ENSCHIG00000003665;r=18:6138347461387031;t=ENSCHIT00000004898
	18	ENSCHIG00000015590	LOC102173183	Zinc finger protein 665-like	61177089	61485260	-	https://www.ensembl.org/Capra_hircus/Gene/Summary?db=core;g=ENSCHIG00000015590;r=18:6117708961485260
	18	ENSCHIG00000016689	ENSCHIG00000016689	KRAB domain-containing protein	61341704	61344946	-	https://www.ensembl.org/Capra_hircus/Gene/Summary?db=core;g=ENSCHIG00000016689;r=18:6134170461344946;t=ENSCHIT00000024235
	18	ENSCHIG00000025144	LOC108633323	Zinc finger protein 665-like	61313153	61506494	-	https://www.ensembl.org/Capra_hircus/Gene/Summary?db=core;g=ENSCHIG00000025144;r=18:6131315361506494
	18	ENSCHIG00000004505	ENSCHIG00000004505	No protein	61580541	61594449	+	https://www.ensembl.org/Capra_hircus/Gene/Summary?db=core;g=ENSCHIG00000004505;r=18:6158054161594449
	18	ENSCHIG00000007342	ENSCHIG00000007342	No protein	61716914	61718476	-	https://www.ensembl.org/Capra_hircus/Gene/Summary?db=core;g=ENSCHIG00000007342;r=18:6171691461718476;t=ENSCHIT00000009959
	18	ENSCHIG00000011276	LOC102188077	Uncharacterized protein	61855210	61877001	+	https://www.ensembl.org/Capra_hircus/Gene/Summary?db=core;g=ENSCHIG00000011276;r=18:6185521061877001
	18	ENSCHIG00000011363	ENSCHIG00000011363	Uncharacterized protein	61923281	61933646	-	https://www.ensembl.org/Capra_hircus/Gene/Summary?db=core;g=ENSCHIG00000011363;r=18:6192328161933646;t=ENSCHIT00000015812
	18	ENSCHIG00000012246	ENSCHIG00000012246	60S ribosomal protein L38	61983785	61983994	-	https://www.ensembl.org/Capra_hircus/Gene/Summary?db=core;g=ENSCHIG00000012246;r=18:6198378561983994;t=ENSCHIT00000017115
	18	ENSCHIG00000012436	ENSCHIG00000012436	C2H2-type domain-containing protein	61806850	61823628	+	https://www.ensembl.org/Capra_hircus/Gene/Summary?db=core;g=ENSCHIG00000012436;r=18:6180685061823628
	18	ENSCHIG00000013939	ENSCHIG00000013939	Uncharacterized protein	61974729	61986009		https://www.ensembl.org/Capra_hircus/Gene/Summary?db=core;g=ENSCHIG00000013939;r=18:6197472961986009;t=ENSCHIT00000019768
	18	ENSCHIG00000020931	LOC102188030	Zinc finger protein 665	61547921	61687632	-	https://www.ensembl.org/Capra_hircus/Gene/Summary?db=core;g=ENSCHIG00000020931;r=18:6154792161687632
	18	ENSCHIG00000022011	ENSCHIG00000022011	Zinc finger protein 677	61910120	61915351	+	https://www.ensembl.org/Capra_hircus/Gene/Summary?db=core;g=ENSCHIG00000022011;r=18:6191012061915351;t=ENSCHIT00000032960
	18	ENSCHIG00000022883	ENSCHIG00000022883	Zinc finger protein 677	61941836	61948097	-	https://www.ensembl.org/Capra_hircus/Gene/Summary?db=core;g=ENSCHIG00000022883;r=18:6194183661948097;t=ENSCHIT00000034476
	18	ENSCHIG00000023440	LOC102186151	Zinc finger protein 665-like	61830498	61856123	+	https://www.ensembl.org/Capra_hircus/Gene/Summary?db=core;g=ENSCHIG00000023440;r=18:6183049861856123
	18	ENSCHIG00000024124	ENSCHIG00000024124	60S ribosomal protein L9	61757911	61760362	-	https://www.ensembl.org/Capra_hircus/Gene/Summary?db=core;g=ENSCHIG00000024124;r=18:6175791161760362;t=ENSCHIT00000036590
	18	ENSCHIG00000024769	ENSCHIG00000024769	Zinc finger protein 160	61781911	61793239	+	https://www.ensembl.org/Capra_hircus/Gene/Summary?db=core;g=ENSCHIG00000024769;r=18:6178191161793239;t=ENSCHIT00000037627

## Sheet: Suppl. Table S2
Table S2. List of candidate genes detected within ROHet islands (the top 0.99 percentile of at least 4 consecutive SNPs) in Greek Eghoria and Skopelos goats.
Breed	Chromosome	Ensembl gene id	gene name	Description	Start(bp)	End(bp)	Strand	link
Eghoria	1	ENSCHIG00000003910	U6	U6 spliceosomal RNA	131744682	131744787	+	https://www.kegg.jp/entry/hsa:26827
	1	ENSCHIG00000006807	ENSCHIG00000006807	None	131884772	131904383	+	https://www.ensembl.org/Capra_hircus/Gene/Summary?db=core;g=ENSCHIG00000006807;r=1:131884772-131904383;t=ENSCHIT00000009060
	1	ENSCHIG00000010906	SLC35G2	solute carrier family 35 member G2	131889930	131928699	+	https://www.ensembl.org/Capra_hircus/Gene/Summary?db=core;g=ENSCHIG00000003910;r=1:131744682-131744787;t=ENSCHIT00000005203
	1	ENSCHIG00000012541	NCK1	NCK adaptor protein 1	131805589	131884445	-	https://www.genome.jp/entry/chx:102189995
	1	ENSCHIG00000014075	STAG1	stromal antigen 1	132015235	132486182	+	https://www.kegg.jp/entry/chx:102190736
	1	ENSCHIG00000018646	IL20RB	interleukin 20 receptor subunit beta	131767840	131804379	-	https://www.kegg.jp/entry/chx:102189714
	1	ENSCHIG00000021083	PCCB	propionyl-CoA carboxylase subunit beta	132490736	132586813	-	https://www.kegg.jp/entry/chx:102191181
	1	ENSCHIG00000009878	PPP2R3A	protein phosphatase 2 regulatory subunit B''alpha	132675125	132917966	-	https://www.genome.jp/entry/chx:102191740
	1	ENSCHIG00000018815	MSL2	MSL complex subunit 2	132641896	132673714	+	https://www.kegg.jp/entry/chx:102191464
	3	ENSCHIG00000002038	ELAVL4	ELAV like RNA binding protein 4	24684815	24774603	+	https://www.kegg.jp/entry/chx:102170658
	3	ENSCHIG00000014219	DMRTA2	DMRT like family A2	24971982	24977863	-	https://www.kegg.jp/entry/chx:108635641
	3	ENSCHIG00000023469	FAF1	Fas associated factor 1	24994347	25472808	-	https://www.kegg.jp/entry/chx:102170195
	7	ENSCHIG00000004383	PAIP2	poly(A binding protein interacting protein 2	59849786	59867040	-	https://www.kegg.jp/entry/chx:102169282
	7	ENSCHIG00000005666	ECSCR	Endothelial cell-specific chemotaxis regulator	59772212	59779970	+	https://www.ensembl.org/Capra_hircus/Gene/Summary?db=core;g=ENSCHIG00000005666;r=7:59772212-59779970;t=ENSCHIT00000007683
	7	ENSCHIG00000005836	CTNNA1	catenin alpha 1	60240857	60414279	-	https://www.kegg.jp/entry/chx:102189579
	7	ENSCHIG00000009381	SNORA74	Small nucleolar RNA SNORA74	59908064	59908263	-	https://www.ensembl.org/Capra_hircus/Gene/Summary?db=core;g=ENSCHIG00000009381;r=7:59908064-59908263;t=ENSCHIT00000012887
	7	ENSCHIG00000009767	SIL1	SIL1 nucleotide exchange factor	59972174	60233205	+	https://www.kegg.jp/entry/chx:102190218
	7	ENSCHIG00000010233	SNORA74	Small nucleolar RNA SNORA74	59908064	59908263	-	https://www.ensembl.org/Capra_hircus/Gene/Summary?db=core;g=ENSCHIG00000009381;r=7:59908064-59908263;t=ENSCHIT00000012887
	7	ENSCHIG00000010812	PROB1	proline rich basic protein 1	59828342	59833722	+	https://www.kegg.jp/entry/chx:102184339
	7	ENSCHIG00000011571	SLC23A1	solute carrier family 23 member 1	59837143	59862223	+	https://www.kegg.jp/entry/chx:102168627
	7	ENSCHIG00000016759	SPATA24	spermatogenesis associated 24	59822027	59827252	+	https://www.kegg.jp/entry/chx:102169862
	7	ENSCHIG00000021268	ENSCHIG00000021268	Glutathione peroxidase	60171488	60175690	-	https://www.ensembl.org/Capra_hircus/Gene/Summary?db=core;g=ENSCHIG00000021268;r=7:60171488-60175690;t=ENSCHIT00000031709
	7	ENSCHIG00000022675	DNAJC18	DnaJ heat shock protein family (Hsp40 member C18	59788431	59817336	+	https://www.kegg.jp/entry/chx:102170777
	7	ENSCHIG00000023416	MZB1	marginal zone B and B1 cell specific protein	59834329	59836445	+	https://www.kegg.jp/entry/chx:102169583
	7	ENSCHIG00000025746	MATR3	Matrin 3	59874837	59889627	-	https://www.genome.jp/entry/chx:102191234
	7	ENSCHIG00000025714	LRRTM2	leucine rich repeat transmembrane neuronal 2	60304287	60307637	+	https://www.kegg.jp/entry/chx:102189119
	7	ENSCHIG00000018343	ENSCHIG00000018343	Voltage-dependent anion-selective channel protein 3	60338188	60338577	-	https://www.ensembl.org/Capra_hircus/Gene/Summary?db=core;g=ENSCHIG00000018343;r=7:60338188-60338577;t=ENSCHIT00000027072
	7	ENSCHIG00000005249	5S_rRNA	5S ribosomal RNA	60360743	60360874	-	https://www.ensembl.org/Capra_hircus/Gene/Summary?db=core;g=ENSCHIG00000005249;r=7:60360743-60360874;t=ENSCHIT00000007003
	18_1st	ENSCHIG00000001124	MIR328	microRNA mir-328	36108847	36108940	-	https://www.kegg.jp/entry/chx:104797265
	18_1st	ENSCHIG00000003853	HSF4	heat shock transcription factor 4	36073918	36078873	+	https://www.ensembl.org/Capra_hircus/Gene/Summary?db=core;g=ENSCHIG00000003853;r=18:36074161-36083321;t=ENSCHIT00000005741
	18_1st	ENSCHIG00000004358	HSD11B2	hydroxysteroid 11-beta dehydrogenase 2	36306115	36311845	+	https://www.kegg.jp/entry/chx:102183447
	18_1st	ENSCHIG00000007909	PARD6A	par-6 family cell polarity regulator alpha	36475123	36477290	+	https://www.kegg.jp/entry/chx:102185594
	18_1st	ENSCHIG00000008683	GFOD2	glucose-fructose oxidoreductase domain containing 2	36485697	36527239	-	https://www.kegg.jp/entry/chx:102186987
	18_1st	ENSCHIG00000008773	RIPOR1	RHO family interacting cell polarization regulator 1	36386941	36395142	+	https://www.ensembl.org/Capra_hircus/Gene/Summary?db=core;g=ENSCHIG00000008773;r=18:36386941-36395142
	18_1st	ENSCHIG00000009629	ZDHHC1	zinc finger DHHC-type containing 1	36272360	36304872	-	https://www.kegg.jp/entry/chx:102178201
	18_1st	ENSCHIG00000010558	SLC9A5	solute carrier family 9 member A5	36145543	36165799	+	https://www.kegg.jp/entry/chx:102177916
	18_1st	ENSCHIG00000011267	LRRC36	leucine rich repeat containing 36	36221155	36263773	+	https://www.kegg.jp/entry/chx:102182720
	18_1st	ENSCHIG00000013690	CTCF	CCCTC-binding factor	36407875	36450353	+	https://www.kegg.jp/entry/chx:102184549
	18_1st	ENSCHIG00000013815	C16orf86	chromosome 16 open reading frame 86	36481071	36482793	+	https://www.kegg.jp/entry/chx:102186511
	18_1st	ENSCHIG00000014321	B3GNT9	UDP-GlcNAc:betaGal beta-1,3-N-acetylglucosaminyltransferase 9	36058822	36061851	-	https://www.kegg.jp/entry/chx:102176255
	18_1st	ENSCHIG00000014998	PLEKHG4	pleckstrin homology and RhoGEF domain containing G4	36171104	36179461	+	https://www.kegg.jp/entry/chx:102182162
	18_1st	ENSCHIG00000015211	KIAA0895L	KIAA0895 like	36084520	36091945	-	https://www.kegg.jp/entry/chx:102176817
	18_1st	ENSCHIG00000015480	FBXL8	F-box and leucine rich repeat protein 8	36071536	36073220	+	https://www.ensembl.org/Capra_hircus/Gene/Summary?db=core;g=ENSCHIG00000015480;r=18:36071536-36073220;t=ENSCHIT00000022241
	18_1st	ENSCHIG00000016663	E2F4	E2F transcription factor 4	36099135	36105765	+	https://www.kegg.jp/entry/chx:102177085
	18_1st	ENSCHIG00000017201	NOL3	nucleolar protein 3	36079406	36083066	+	https://www.kegg.jp/entry/chx:102180527
	18_1st	ENSCHIG00000017558	ATP6V0D1	ATPase H+ transporting V0 subunit d1	36312323	36350423	-	https://www.kegg.jp/entry/chx:102178477
	18_1st	ENSCHIG00000018050	KCTD19	potassium channel tetramerization domain containing 19	36179978	36204740	-	https://www.kegg.jp/entry/chx:102182434
	18_1st	ENSCHIG00000018459	ENKD1	enkurin domain containing 1	36477473	36480952	-	https://www.kegg.jp/entry/chx:102186041
	18_1st	ENSCHIG00000019793	ENSCHIG00000019793	Leucine rich repeat containing 29	36112929	36123148	-	https://www.ensembl.org/Capra_hircus/Gene/Summary?db=core;g=ENSCHIG00000019793;r=18:36112929-36123148;t=ENSCHIT00000029332
	18_1st	ENSCHIG00000020152	RANBP10	RAN binding protein 10	36528972	36587051	-	https://www.kegg.jp/entry/chx:102187425
	18_1st	ENSCHIG00000020303	PHAF1	phagosome assembly factor 1	36028046	36057850	+	https://www.ensembl.org/Capra_hircus/Gene/Summary?db=core;g=ENSCHIG00000020303;r=18:36028046-36057850;t=ENSCHIT00000030123
	18_1st	ENSCHIG00000021248	TPPP3	tubulin polymerization promoting protein family member 3	36267802	36271543	-	https://www.kegg.jp/entry/chx:102182997
	18_1st	ENSCHIG00000022615	CARMIL2	capping protein regulator and myosin 1 linker 2	36456263	36468493	+	https://www.kegg.jp/entry/chx:102179037
	18_1st	ENSCHIG00000024506	EXOC3L1	exocyst complex component 3 like 1	36091901	36097485	-	https://www.kegg.jp/entry/chx:102180791
	18_1st	ENSCHIG00000024921	TRADD	TNFRSF1A associated via death domain	36063928	36071418	-	https://www.kegg.jp/entry/chx:102180248
	18_1st	ENSCHIG00000025511	TMEM208	transmembrane protein 208	36126599	36128783	+	https://www.kegg.jp/entry/chx:102181709
	18_1st	ENSCHIG00000025516	ACD	ACD shelterin complex subunit and telomerase recruitment factor	36468448	36474653	-	https://www.kegg.jp/entry/chx:102179312
	18_1st	ENSCHIG00000025951	AGRP	agouti related neuropeptide	36350896	36352309	-	https://www.kegg.jp/entry/chx:102183996
	18_1st	ENSCHIG00000025985	FHOD1	formin homology 2 domain containing 1	36128899	36145312	-	https://www.kegg.jp/entry/chx:102177651
	18_1st	ENSCHIG00000026708	ELMO3	engulfment and cell motility 3	36105959	36110518	+	https://www.kegg.jp/entry/chx:102177364
	18_1st	ENSCHIG00000014033	TSNAXIP1	translin associated factor X interacting protein 1	36587104	36598381	+	https://www.kegg.jp/entry/chx:102179587
	18_1st	ENSCHIG00000026636	CENPT	centromere protein T	36598479	36604586	-	https://www.kegg.jp/entry/chx:102187704
	18_1st	ENSCHIG00000011549	THAP11	THAP domain containing 11	36612982	36616192	+	https://www.kegg.jp/entry/chx:102187975
	18_1st	ENSCHIG00000013945	NRN1L	neuritin 1 like	36646468	36649088	+	https://www.kegg.jp/entry/chx:102188700
	18_1st	ENSCHIG00000014005	LCAT	lecithin-cholesterol acyltransferase	36686593	36690104	-	https://www.kegg.jp/entry/chx:102189984
	18_1st	ENSCHIG00000017119	EDC4	enhancer of mRNA decapping 4	36635228	36646387	+	https://www.kegg.jp/entry/chx:102179875
	18_1st	ENSCHIG00000022690	PSKH1	protein serine kinase H1	36652644	36678099	+	https://www.kegg.jp/entry/chx:102188966
	18_1st	ENSCHIG00000023396	PSMB10	proteasome 20S subunit beta 10	36682569	36685151	-	https://www.kegg.jp/entry/chx:102189234
	18_1st	ENSCHIG00000024970	NUTF2	nuclear transport factor 2	36618244	36634561	+	https://www.kegg.jp/entry/chx:102188247
	18_1st	ENSCHIG00000026119	SLC12A4	solute carrier family 12 member 4	36690063	36711850	-	https://www.kegg.jp/entry/chx:102189511
	18_1st	ENSCHIG00000009658	DDX28	DEAD-box helicase 28	36742709	36744568	-	https://www.kegg.jp/entry/chx:102190254
	18_1st	ENSCHIG00000019954	DPEP2	dipeptidase 2	36722797	36730283	-	https://www.kegg.jp/entry/chx:102180420
	18_1st	ENSCHIG00000022703	NFATC3	nuclear factor of activated T cells 3	36782429	36875450	+	https://www.kegg.jp/entry/chx:102180958
	18_1st	ENSCHIG00000023088	DUS2	dihydrouridine synthase 2	36744582	36776685	+	https://www.kegg.jp/entry/chx:102190541
	18_1st	ENSCHIG00000025807	DPEP3	dipeptidase 3	36718334	36722584	-	https://www.kegg.jp/entry/chx:102180149
	18_1st	ENSCHIG00000005435	U6	U6 spliceosomal RNA	36859911	36860018	-	https://www.kegg.jp/entry/hsa:26827
	18_1st	ENSCHIG00000024494	ESRP2	epithelial splicing regulatory protein 2	36875229	36882025	-	https://www.kegg.jp/entry/chx:102181230
	18_1st	ENSCHIG00000009020	PLA2G15	phospholipase A2 group XV	36888433	36902282	+	https://www.kegg.jp/entry/chx:102168288
	18_1st	ENSCHIG00000010253	SLC7A6	solute carrier family 7 member 6	36905146	36936096	+	https://www.kegg.jp/entry/chx:102168568
	18_1st	ENSCHIG00000003662	ENSCHIG00000003662	None	36952473	36952601	+	https://www.ensembl.org/Capra_hircus/Gene/Summary?db=core;g=ENSCHIG00000003662;r=18:36952473-36952601;t=ENSCHIT00000004872
	18_1st	ENSCHIG00000009548	PRMT7	protein arginine methyltransferase 7	36944059	36982672	+	https://www.kegg.jp/entry/chx:102169616
	18_1st	ENSCHIG00000019978	SMPD3	sphingomyelin phosphodiesterase 3	36983690	37067201	-	https://www.kegg.jp/entry/chx:102169323
	18_1st	ENSCHIG00000022662	SLC7A6OS	solute carrier family 7 member 6 opposite strand	36938047	36944041	-	https://www.kegg.jp/entry/chx:102168851
	18_1st	ENSCHIG00000009402	ZFP90	ZFP90 zinc finger protein	37150317	37182715	+	https://www.kegg.jp/entry/chx:102169894
	18_1st	ENSCHIG00000011663	CDH3	cadherin 3	37237188	37284299	+	https://www.kegg.jp/entry/chx:102181807
	18_1st	ENSCHIG00000008975	ENSCHIG00000008975	UBC core domain-containing protein	37314577	37317668	+	https://www.ensembl.org/Capra_hircus/Gene/Summary?db=core;g=ENSCHIG00000008975;r=18:37314577-37317668;t=ENSCHIT00000012367
	18_1st	ENSCHIG00000018029	CDH1	cadherin 1	37316618	37388739	+	https://www.genome.jp/entry/chx:102170451
	18_1st	ENSCHIG00000015934	TANGO6	transport and golgi organization 6 homolog	37390974	37572568	+	https://www.kegg.jp/entry/chx:102182063
	18_2nd	ENSCHIG00000018446	ZFHX3	zinc finger homeobox 3	39463151	39628247	+	https://www.genome.jp/entry/chx:102184837
	18_2nd	ENSCHIG00000002839	U6	U6 spliceosomal RNA	39890316	39890423	-	https://www.ensembl.org/Capra_hircus/Gene/Summary?db=core;g=ENSCHIG00000002839;r=18:39890316-39890423;t=ENSCHIT00000003926
	18_2nd	ENSCHIG00000004396	ENSCHIG00000004396	None	40039447	40059284	+	https://www.ensembl.org/Capra_hircus/Gene/Summary?db=core;g=ENSCHIG00000004396;r=18:40039447-40059284
	18_2nd	ENSCHIG00000018358	PMFBP1	polyamine modulated factor 1 binding protein 1	40165606	40214381	+	https://www.kegg.jp/entry/chx:102185113
	20	ENSCHIG00000011866	TRIM23	tripartite motif containing 23	13937317	13973562	+	https://www.kegg.jp/entry/chx:102171375
	20	ENSCHIG00000012297	PPWD1	peptidylprolyl isomerase domain and WD repeat containing 1	13974168	13995329	-	https://www.kegg.jp/entry/chx:102171653
	20	ENSCHIG00000014468	ERBIN	erbb2 interacting protein	13533964	13661351	-	https://www.kegg.jp/entry/chx:102168578
	20	ENSCHIG00000015161	SGTB	small glutamine rich tetratricopeptide repeat co-chaperone beta	13851919	13898494	+	https://www.kegg.jp/entry/chx:102169996
	20	ENSCHIG00000017610	CENPK	centromere protein K	13995394	14032926	+	https://www.kegg.jp/entry/chx:102172102
	20	ENSCHIG00000023801	TRAPPC13	trafficking protein particle complex subunit 13	13901142	13937242	-	https://www.kegg.jp/entry/chx:102170551
	20	ENSCHIG00000024306	ADAMTS6	ADAM metallopeptidase with thrombospondin type 1 motif 6	14044904	14329750	+	https://www.kegg.jp/entry/chx:102172391
	20	ENSCHIG00000024544	NLN	neurolysin	13756180	13851801	-	https://www.kegg.jp/entry/chx:102169420
	20	ENSCHIG00000003730	ENSCHIG00000003730	None	14359147	14376066	+	https://www.ensembl.org/Capra_hircus/Gene/Summary?db=core;g=ENSCHIG00000003730;r=20:14359147-14376066
	20	ENSCHIG00000007977	ENSCHIG00000007977	Vesicle transport protein	14469701	14470888	+	https://www.ensembl.org/Capra_hircus/Gene/Summary?db=core;g=ENSCHIG00000007977;r=20:14469701-14470888;t=ENSCHIT00000011003
	20	ENSCHIG00000016233	CWC27	CWC27 spliceosome associated cyclophilin	14463203	14717171	-	https://www.kegg.jp/entry/chx:102172665
SKO	1	ENSCHIG00000003910	U6	U6 spliceosomal RNA	131744682	131744787	paraspeckle component 1	https://www.kegg.jp/entry/hsa:26827
	1	ENSCHIG00000006807	ENSCHIG00000006807	None	131884772	131904383	+	https://www.ensembl.org/Capra_hircus/Gene/Summary?db=core;g=ENSCHIG00000006807;r=1:131884772-131904383;t=ENSCHIT00000009060
	1	ENSCHIG00000010906	SLC35G2	solute carrier family 35 member G2	131889930	131928699	+	https://www.kegg.jp/entry/chx:102190463
	1	ENSCHIG00000012541	NCK1	NCK adaptor protein 1	131805589	131884445	-	https://www.genome.jp/entry/chx:102189995
	1	ENSCHIG00000014075	STAG1	stromal antigen 1	132015235	132486182	+	https://www.kegg.jp/entry/chx:102190736
	1	ENSCHIG00000018646	IL20RB	interleukin 20 receptor subunit beta	131767840	131804379	-	https://www.kegg.jp/entry/chx:102189714
	1	ENSCHIG00000021083	PCCB	propionyl-CoA carboxylase subunit beta	132490736	132586813	-	https://www.kegg.jp/entry/chx:102191181
	1	ENSCHIG00000009878	PPP2R3A	protein phosphatase 2 regulatory subunit B''alpha	132675125	132917966	-	https://www.genome.jp/entry/chx:102191740
	1	ENSCHIG00000018815	MSL2	MSL complex subunit 2	132641896	132673714	+	https://www.kegg.jp/entry/chx:102191464
	12	ENSCHIG00000005909	ENSCHIG00000005909	None	49959843	49967007	-	https://www.ensembl.org/Capra_hircus/Gene/Summary?db=core;g=ENSCHIG00000005909;r=12:49959843-49967007
	12	ENSCHIG00000005916	ENSCHIG00000005916	None	50003567	50018483	+	https://www.ensembl.org/Capra_hircus/Gene/Summary?db=core;g=ENSCHIG00000005916;r=12:50003567-50018483
	12	ENSCHIG00000005926	ENSCHIG00000005926	None	50034612	50040884	+	https://www.ensembl.org/Capra_hircus/Gene/Summary?db=core;g=ENSCHIG00000005926;r=12:50034612-50040884;t=ENSCHIT00000007906
	12	ENSCHIG00000023218	ATP12A	ATPase H+/K+ transporting non-gastric alpha2 subunit	50085029	50106629	+	https://www.genome.jp/entry/chx:102172639
	12	ENSCHIG00000026716	RNF17	ring finger protein 17	50114390	50230030	+	https://www.kegg.jp/entry/chx:102172365
	12	ENSCHIG00000004741	CENPJ	centromere protein J	50233625	50273619	-	https://www.kegg.jp/entry/chx:102173755
	12	ENSCHIG00000016066	PARP4	poly(ADP-ribose polymerase family member 4	50285776	50358104	+	https://www.kegg.jp/entry/chx:102173202
	12	ENSCHIG00000003787	ENSCHIG00000003787	None	50352580	50352685	-	https://www.ensembl.org/Capra_hircus/Gene/Summary?db=core;g=ENSCHIG00000003787;r=12:50352580-50352685;t=ENSCHIT00000005035
	12	ENSCHIG00000020165	MPHOSPH8	M-phase phosphoprotein 8	50361805	50410489	+	https://www.kegg.jp/entry/chx:102172075
	12	ENSCHIG00000016708	PSPC1	paraspeckle component 1	50435543	50484854	-	https://www.kegg.jp/entry/chx:102171798
	12	ENSCHIG00000022250	ZMYM5	zinc finger MYM-type containing 5	50494768	50519960	-	https://www.kegg.jp/entry/chx:102172456
	12	ENSCHIG00000011031	ZMYM2	zinc finger MYM-type containing 2	50561253	50629196	+	https://www.kegg.jp/entry/chx:102171989
	12	ENSCHIG00000003023	GJA3	gap junction protein alpha 3	50642275	50643779	-	https://www.kegg.jp/entry/chx:102171256
	12	ENSCHIG00000003787	ENSCHIG00000003787	None	50352580	50352685	-	https://www.ensembl.org/Capra_hircus/Gene/Summary?db=core;g=ENSCHIG00000003787;r=12:50352580-50352685;t=ENSCHIT00000005035
	12	ENSCHIG00000004741	CENPJ	centromere protein J	50233625	50273619	-	https://www.kegg.jp/entry/chx:102173755
	12	ENSCHIG00000004710	GJB2	gap junction protein beta 2	50674333	50679416	-	https://www.genome.jp/entry/hsa:2706
	12	ENSCHIG00000007375	GJB6	gap junction protein beta 6	50694055	50701909	-	https://www.genome.jp/entry/hsa:10804
	12	ENSCHIG00000011031	ZMYM2	zinc finger MYM-type containing 2	50561253	50629196	+	https://www.kegg.jp/entry/chx:102171989
	12	ENSCHIG00000016066	PARP4	poly(ADP-ribose polymerase family member 4	50285776	50358104	+	https://www.kegg.jp/entry/chx:102173202
	12	ENSCHIG00000016708	PSPC1	paraspeckle component 1	50435543	50484854	-	https://www.kegg.jp/entry/chx:102171798
	12	ENSCHIG00000020165	MPHOSPH8	M-phase phosphoprotein 8	50361805	50410489	+	https://www.kegg.jp/entry/chx:102172075
	12	ENSCHIG00000022250	ZMYM5	zinc finger MYM-type containing 5	50494768	50519960	-	https://www.kegg.jp/entry/chx:102172456
	12	ENSCHIG00000026716	RNF17	ring finger protein 17	50114390	50230030	+	https://www.kegg.jp/entry/chx:102172365
	12	ENSCHIG00000020031	CRYL1	crystallin lambda 1	50765372	50829819	-	https://www.kegg.jp/entry/chx:102170708
	12	ENSCHIG00000020831	IFT88	intraflagellar transport 88	50842438	50902943	+	https://www.kegg.jp/entry/chx:102170988
	18	ENSCHIG00000004358	HSD11B2	hydroxysteroid 11-beta dehydrogenase 2	36306115	36311845	+	https://www.kegg.jp/entry/chx:102183447
	18	ENSCHIG00000007909	PARD6A	par-6 family cell polarity regulator alpha	36475123	36477290	+	https://www.kegg.jp/entry/chx:102185594
	18	ENSCHIG00000008683	GFOD2	glucose-fructose oxidoreductase domain containing 2	36485697	36527239	-	https://www.kegg.jp/entry/chx:102186987
	18	ENSCHIG00000008773	RIPOR1	RHO family interacting cell polarization regulator 1	36386941	36395142	+	https://www.ensembl.org/Capra_hircus/Gene/Summary?db=core;g=ENSCHIG00000008773;r=18:36386941-36395142
	18	ENSCHIG00000009629	ZDHHC1	zinc finger DHHC-type containing 1	36272360	36304872	-	https://www.kegg.jp/entry/chx:102178201
	18	ENSCHIG00000010558	SLC9A5	solute carrier family 9 member A5	36145543	36165799	+	https://www.kegg.jp/entry/chx:102177916
	18	ENSCHIG00000011267	LRRC36	leucine rich repeat containing 36	36221155	36263773	+	https://www.kegg.jp/entry/chx:102182720
	18	ENSCHIG00000013690	CTCF	CCCTC-binding factor	36407875	36450353	+	https://www.kegg.jp/entry/chx:102184549
	18	ENSCHIG00000013815	C16orf86	chromosome 16 open reading frame 86	36481071	36482793	+	https://www.kegg.jp/entry/chx:102186511
	18	ENSCHIG00000014033	TSNAXIP1	translin associated factor X interacting protein 1	36587104	36598381	+	https://www.kegg.jp/entry/chx:102179587
	18	ENSCHIG00000014998	PLEKHG4	pleckstrin homology and RhoGEF domain containing G4	36171104	36179461	+	https://www.kegg.jp/entry/chx:102182162
	18	ENSCHIG00000017558	ATP6V0D1	ATPase H+ transporting V0 subunit d1	36312323	36350423	-	https://www.kegg.jp/entry/chx:102178477
	18	ENSCHIG00000018050	KCTD19	potassium channel tetramerization domain containing 19	36179978	36204740	-	https://www.kegg.jp/entry/chx:102182434
	18	ENSCHIG00000018459	ENKD1	enkurin domain containing 1	36477473	36480952	-	https://www.kegg.jp/entry/chx:102186041
	18	ENSCHIG00000019793	ENSCHIG00000019793	Leucine rich repeat containing 29	36112929	36123148	-	https://www.ensembl.org/Capra_hircus/Gene/Summary?db=core;g=ENSCHIG00000019793;r=18:36112929-36123148;t=ENSCHIT00000029332
	18	ENSCHIG00000020152	RANBP10	RAN binding protein 10	36528972	36587051	-	https://www.kegg.jp/entry/chx:102187425
	18	ENSCHIG00000021248	TPPP3	tubulin polymerization promoting protein family member 3	36267802	36271543	-	https://www.kegg.jp/entry/chx:102182997
	18	ENSCHIG00000022615	CARMIL2	capping protein regulator and myosin 1 linker 2	36456263	36468493	+	https://www.kegg.jp/entry/chx:102179037
	18	ENSCHIG00000025511	TMEM208	transmembrane protein 208	36126599	36128783	+	https://www.kegg.jp/entry/chx:102181709
	18	ENSCHIG00000025516	ACD	adrenocortical dysplasia protein	36468448	36474653	-	https://www.kegg.jp/entry/chx:102179312
	18	ENSCHIG00000025951	AGRP	agouti related neuropeptide	36350896	36352309	-	https://www.kegg.jp/entry/chx:102183996
	18	ENSCHIG00000025985	FHOD1	formin homology 2 domain containing 1	36128899	36145312	-	https://www.kegg.jp/entry/chx:102177651
	18	ENSCHIG00000026636	CENPT	centromere protein T	36598479	36604586	-	https://www.kegg.jp/entry/chx:102187704
	18	ENSCHIG00000011549	THAP11	THAP domain containing 11	36612982	36616192	+	https://www.kegg.jp/entry/chx:102187975
	18	ENSCHIG00000013945	NRN1L	neuritin 1 like	36646468	36649088	+	https://www.kegg.jp/entry/chx:102188700
	18	ENSCHIG00000014005	LCAT	lecithin-cholesterol acyltransferase	36686593	36690104	-	https://www.kegg.jp/entry/chx:102189984
	18	ENSCHIG00000017119	EDC4	enhancer of mRNA decapping 4	36635228	36646387	+	https://www.kegg.jp/entry/chx:102179875
	18	ENSCHIG00000022690	PSKH1	protein serine kinase H1	36652644	36678099	+	https://www.kegg.jp/entry/chx:102188966
	18	ENSCHIG00000023396	PSMB10	proteasome 20S subunit beta 10	36682569	36685151	-	https://www.kegg.jp/entry/chx:102189234
	18	ENSCHIG00000024970	NUTF2	nuclear transport factor 2	36618244	36634561	+	https://www.kegg.jp/entry/chx:102188247
	18	ENSCHIG00000026119	SLC12A4	solute carrier family 12 member 4	36690063	36711850	-	https://www.kegg.jp/entry/chx:102189511
	18	ENSCHIG00000009658	DDX28	DEAD-box helicase 28	36742709	36744568	-	https://www.kegg.jp/entry/chx:102190254
	18	ENSCHIG00000019954	DPEP2	dipeptidase 2	36722797	36730283	-	https://www.kegg.jp/entry/chx:102180420
	18	ENSCHIG00000022703	NFATC3	nuclear factor of activated T cells 3	36782429	36875450	+	https://www.kegg.jp/entry/chx:102180958
	18	ENSCHIG00000023088	DUS2	dihydrouridine synthase 2	36744582	36776685	+	https://www.kegg.jp/entry/chx:102190541
	18	ENSCHIG00000025807	DPEP3	dipeptidase 3	36718334	36722584	-	https://www.kegg.jp/entry/chx:102180149
	18	ENSCHIG00000005435	U6	U6 spliceosomal RNA	36859911	36860018	-	https://www.kegg.jp/entry/hsa:26827
	18	ENSCHIG00000024494	ESRP2	epithelial splicing regulatory protein 2	36875229	36882025	-	https://www.ensembl.org/Capra_hircus/Gene/Summary?db=core;g=ENSCHIG00000005435;r=18:36859911-36860018;t=ENSCHIT00000007248
	18	ENSCHIG00000009020	PLA2G15	phospholipase A2 group XV	36888433	36902282	+	https://www.kegg.jp/entry/chx:102168288
	18	ENSCHIG00000010253	SLC7A6	solute carrier family 7 member 6	36905146	36936096	+	https://www.kegg.jp/entry/chx:102168568
	18	ENSCHIG00000003662	ENSCHIG00000003662	None	36952473	36952601	+	https://www.ensembl.org/Capra_hircus/Gene/Summary?db=core;g=ENSCHIG00000003662;r=18:36952473-36952601;t=ENSCHIT00000004872
	18	ENSCHIG00000009548	PRMT7	protein arginine methyltransferase 7	36944059	36982672	+	https://www.kegg.jp/entry/chx:102169616
	18	ENSCHIG00000019978	SMPD3	sphingomyelin phosphodiesterase 3	36983690	37067201	-	https://www.kegg.jp/entry/chx:102169323
	18	ENSCHIG00000022662	SLC7A6OS	solute carrier family 7 member 6 opposite strand	36938047	36944041	-	https://www.kegg.jp/entry/chx:102168851
	18	ENSCHIG00000009402	ZFP90	ZFP90 zinc finger protein	37150317	37182715	+	https://www.kegg.jp/entry/chx:102169894
	18	ENSCHIG00000011663	CDH3	cadherin 3	37237188	37284299	+	https://www.kegg.jp/entry/chx:102181807

## Sheet: Suppl. Table S3
Table S3. GO terms and candidate genes detected within ROH islands in Greek Eghoria and Skopelos goats.
Breed	Chromosome	Source	term_name	term_id	negative_log10_of_adjusted_p_value	term_size	query_size	intersection_size	effective_domain_size	Genes
Eghoria	18	GO:MF	metal ion binding	GO:0046872	2.5303	2304	20	11	17183	ENSCHIG00000021602,ENSCHIG00000019489,LOC108638084,ENSCHIG00000024565,LOC108633323,ENSCHIG00000011363,ENSCHIG00000012436,ENSCHIG00000013939,ENSCHIG00000022011,ENSCHIG00000022883,ENSCHIG00000024769
	18	GO:MF	cation binding	GO:0043169	2.39464	2379	20	11	17183	ENSCHIG00000021602,ENSCHIG00000019489,LOC108638084,ENSCHIG00000024565,LOC108633323,ENSCHIG00000011363,ENSCHIG00000012436,ENSCHIG00000013939,ENSCHIG00000022011,ENSCHIG00000022883,ENSCHIG00000024769
	18	GO:BP	cellular nitrogen compound biosynthetic process	GO:0044271	7.60942	3755	28	23	17271	ENSCHIG00000016489,ENSCHIG00000021602,LOC102190770,LOC102168713,ENSCHIG00000019489,LOC108638084,ENSCHIG00000024565,ENSCHIG00000019008,LOC102175116,LOC102173183,ENSCHIG00000016689,LOC108633323,LOC102188077,ENSCHIG00000011363,ENSCHIG00000012246,ENSCHIG00000012436,ENSCHIG00000013939,LOC102188030,ENSCHIG00000022011,ENSCHIG00000022883,LOC102186151,ENSCHIG00000024124,ENSCHIG00000024769
	18	GO:BP	regulation of DNA-templated transcription	GO:0006355	6.8056	2415	28	19	17271	ENSCHIG00000016489,ENSCHIG00000021602,LOC102168713,ENSCHIG00000019489,LOC108638084,ENSCHIG00000024565,LOC102175116,LOC102173183,ENSCHIG00000016689,LOC108633323,LOC102188077,ENSCHIG00000011363,ENSCHIG00000012436,ENSCHIG00000013939,LOC102188030,ENSCHIG00000022011,ENSCHIG00000022883,LOC102186151,ENSCHIG00000024769
	18	GO:BP	regulation of nucleic acid-templated transcription	GO:1903506	6.79288	2419	28	19	17271	ENSCHIG00000016489,ENSCHIG00000021602,LOC102168713,ENSCHIG00000019489,LOC108638084,ENSCHIG00000024565,LOC102175116,LOC102173183,ENSCHIG00000016689,LOC108633323,LOC102188077,ENSCHIG00000011363,ENSCHIG00000012436,ENSCHIG00000013939,LOC102188030,ENSCHIG00000022011,ENSCHIG00000022883,LOC102186151,ENSCHIG00000024769
	18	GO:BP	regulation of RNA biosynthetic process	GO:2001141	6.77068	2426	28	19	17271	ENSCHIG00000016489,ENSCHIG00000021602,LOC102168713,ENSCHIG00000019489,LOC108638084,ENSCHIG00000024565,LOC102175116,LOC102173183,ENSCHIG00000016689,LOC108633323,LOC102188077,ENSCHIG00000011363,ENSCHIG00000012436,ENSCHIG00000013939,LOC102188030,ENSCHIG00000022011,ENSCHIG00000022883,LOC102186151,ENSCHIG00000024769
	18	GO:BP	nucleobase-containing compound biosynthetic process	GO:0034654	6.57483	2860	28	20	17271	ENSCHIG00000016489,ENSCHIG00000021602,LOC102168713,ENSCHIG00000019489,LOC108638084,ENSCHIG00000024565,ENSCHIG00000019008,LOC102175116,LOC102173183,ENSCHIG00000016689,LOC108633323,LOC102188077,ENSCHIG00000011363,ENSCHIG00000012436,ENSCHIG00000013939,LOC102188030,ENSCHIG00000022011,ENSCHIG00000022883,LOC102186151,ENSCHIG00000024769
	18	GO:BP	macromolecule biosynthetic process	GO:0009059	6.54638	3719	28	22	17271	ENSCHIG00000016489,ENSCHIG00000021602,LOC102190770,LOC102168713,ENSCHIG00000019489,LOC108638084,ENSCHIG00000024565,LOC102175116,LOC102173183,ENSCHIG00000016689,LOC108633323,LOC102188077,ENSCHIG00000011363,ENSCHIG00000012246,ENSCHIG00000012436,ENSCHIG00000013939,LOC102188030,ENSCHIG00000022011,ENSCHIG00000022883,LOC102186151,ENSCHIG00000024124,ENSCHIG00000024769
	18	GO:BP	heterocycle biosynthetic process	GO:0018130	6.41028	2919	28	20	17271	ENSCHIG00000016489,ENSCHIG00000021602,LOC102168713,ENSCHIG00000019489,LOC108638084,ENSCHIG00000024565,ENSCHIG00000019008,LOC102175116,LOC102173183,ENSCHIG00000016689,LOC108633323,LOC102188077,ENSCHIG00000011363,ENSCHIG00000012436,ENSCHIG00000013939,LOC102188030,ENSCHIG00000022011,ENSCHIG00000022883,LOC102186151,ENSCHIG00000024769
	18	GO:BP	aromatic compound biosynthetic process	GO:0019438	6.40752	2920	28	20	17271	ENSCHIG00000016489,ENSCHIG00000021602,LOC102168713,ENSCHIG00000019489,LOC108638084,ENSCHIG00000024565,ENSCHIG00000019008,LOC102175116,LOC102173183,ENSCHIG00000016689,LOC108633323,LOC102188077,ENSCHIG00000011363,ENSCHIG00000012436,ENSCHIG00000013939,LOC102188030,ENSCHIG00000022011,ENSCHIG00000022883,LOC102186151,ENSCHIG00000024769
	18	GO:BP	DNA-templated transcription	GO:0006351	6.39763	2547	28	19	17271	ENSCHIG00000016489,ENSCHIG00000021602,LOC102168713,ENSCHIG00000019489,LOC108638084,ENSCHIG00000024565,LOC102175116,LOC102173183,ENSCHIG00000016689,LOC108633323,LOC102188077,ENSCHIG00000011363,ENSCHIG00000012436,ENSCHIG00000013939,LOC102188030,ENSCHIG00000022011,ENSCHIG00000022883,LOC102186151,ENSCHIG00000024769
	18	GO:BP	nucleic acid-templated transcription	GO:0097659	6.38263	2552	28	19	17271	ENSCHIG00000016489,ENSCHIG00000021602,LOC102168713,ENSCHIG00000019489,LOC108638084,ENSCHIG00000024565,LOC102175116,LOC102173183,ENSCHIG00000016689,LOC108633323,LOC102188077,ENSCHIG00000011363,ENSCHIG00000012436,ENSCHIG00000013939,LOC102188030,ENSCHIG00000022011,ENSCHIG00000022883,LOC102186151,ENSCHIG00000024769
	18	GO:BP	RNA biosynthetic process	GO:0032774	6.34082	2566	28	19	17271	ENSCHIG00000016489,ENSCHIG00000021602,LOC102168713,ENSCHIG00000019489,LOC108638084,ENSCHIG00000024565,LOC102175116,LOC102173183,ENSCHIG00000016689,LOC108633323,LOC102188077,ENSCHIG00000011363,ENSCHIG00000012436,ENSCHIG00000013939,LOC102188030,ENSCHIG00000022011,ENSCHIG00000022883,LOC102186151,ENSCHIG00000024769
	18	GO:BP	organic cyclic compound biosynthetic process	GO:1901362	6.19025	3000	28	20	17271	ENSCHIG00000016489,ENSCHIG00000021602,LOC102168713,ENSCHIG00000019489,LOC108638084,ENSCHIG00000024565,ENSCHIG00000019008,LOC102175116,LOC102173183,ENSCHIG00000016689,LOC108633323,LOC102188077,ENSCHIG00000011363,ENSCHIG00000012436,ENSCHIG00000013939,LOC102188030,ENSCHIG00000022011,ENSCHIG00000022883,LOC102186151,ENSCHIG00000024769
	18	GO:BP	regulation of RNA metabolic process	GO:0051252	6.17023	2624	28	19	17271	ENSCHIG00000016489,ENSCHIG00000021602,LOC102168713,ENSCHIG00000019489,LOC108638084,ENSCHIG00000024565,LOC102175116,LOC102173183,ENSCHIG00000016689,LOC108633323,LOC102188077,ENSCHIG00000011363,ENSCHIG00000012436,ENSCHIG00000013939,LOC102188030,ENSCHIG00000022011,ENSCHIG00000022883,LOC102186151,ENSCHIG00000024769
	18	GO:BP	cellular biosynthetic process	GO:0044249	6.13253	4395	28	23	17271	ENSCHIG00000016489,ENSCHIG00000021602,LOC102190770,LOC102168713,ENSCHIG00000019489,LOC108638084,ENSCHIG00000024565,ENSCHIG00000019008,LOC102175116,LOC102173183,ENSCHIG00000016689,LOC108633323,LOC102188077,ENSCHIG00000011363,ENSCHIG00000012246,ENSCHIG00000012436,ENSCHIG00000013939,LOC102188030,ENSCHIG00000022011,ENSCHIG00000022883,LOC102186151,ENSCHIG00000024124,ENSCHIG00000024769
	18	GO:BP	organic substance biosynthetic process	GO:1901576	6.01884	4449	28	23	17271	ENSCHIG00000016489,ENSCHIG00000021602,LOC102190770,LOC102168713,ENSCHIG00000019489,LOC108638084,ENSCHIG00000024565,ENSCHIG00000019008,LOC102175116,LOC102173183,ENSCHIG00000016689,LOC108633323,LOC102188077,ENSCHIG00000011363,ENSCHIG00000012246,ENSCHIG00000012436,ENSCHIG00000013939,LOC102188030,ENSCHIG00000022011,ENSCHIG00000022883,LOC102186151,ENSCHIG00000024124,ENSCHIG00000024769
	18	GO:BP	biosynthetic process	GO:0009058	5.86139	4525	28	23	17271	ENSCHIG00000016489,ENSCHIG00000021602,LOC102190770,LOC102168713,ENSCHIG00000019489,LOC108638084,ENSCHIG00000024565,ENSCHIG00000019008,LOC102175116,LOC102173183,ENSCHIG00000016689,LOC108633323,LOC102188077,ENSCHIG00000011363,ENSCHIG00000012246,ENSCHIG00000012436,ENSCHIG00000013939,LOC102188030,ENSCHIG00000022011,ENSCHIG00000022883,LOC102186151,ENSCHIG00000024124,ENSCHIG00000024769
	18	GO:BP	regulation of macromolecule biosynthetic process	GO:0010556	5.86063	2733	28	19	17271	ENSCHIG00000016489,ENSCHIG00000021602,LOC102168713,ENSCHIG00000019489,LOC108638084,ENSCHIG00000024565,LOC102175116,LOC102173183,ENSCHIG00000016689,LOC108633323,LOC102188077,ENSCHIG00000011363,ENSCHIG00000012436,ENSCHIG00000013939,LOC102188030,ENSCHIG00000022011,ENSCHIG00000022883,LOC102186151,ENSCHIG00000024769
	18	GO:BP	regulation of cellular biosynthetic process	GO:0031326	5.58842	2833	28	19	17271	ENSCHIG00000016489,ENSCHIG00000021602,LOC102168713,ENSCHIG00000019489,LOC108638084,ENSCHIG00000024565,LOC102175116,LOC102173183,ENSCHIG00000016689,LOC108633323,LOC102188077,ENSCHIG00000011363,ENSCHIG00000012436,ENSCHIG00000013939,LOC102188030,ENSCHIG00000022011,ENSCHIG00000022883,LOC102186151,ENSCHIG00000024769
	18	GO:BP	regulation of nucleobase-containing compound metabolic process	GO:0019219	5.53526	2853	28	19	17271	ENSCHIG00000016489,ENSCHIG00000021602,LOC102168713,ENSCHIG00000019489,LOC108638084,ENSCHIG00000024565,LOC102175116,LOC102173183,ENSCHIG00000016689,LOC108633323,LOC102188077,ENSCHIG00000011363,ENSCHIG00000012436,ENSCHIG00000013939,LOC102188030,ENSCHIG00000022011,ENSCHIG00000022883,LOC102186151,ENSCHIG00000024769
	18	GO:BP	regulation of biosynthetic process	GO:0009889	5.47726	2875	28	19	17271	ENSCHIG00000016489,ENSCHIG00000021602,LOC102168713,ENSCHIG00000019489,LOC108638084,ENSCHIG00000024565,LOC102175116,LOC102173183,ENSCHIG00000016689,LOC108633323,LOC102188077,ENSCHIG00000011363,ENSCHIG00000012436,ENSCHIG00000013939,LOC102188030,ENSCHIG00000022011,ENSCHIG00000022883,LOC102186151,ENSCHIG00000024769
	18	GO:BP	cellular nitrogen compound metabolic process	GO:0034641	5.1357	6844	28	26	17271	U6,U6,ENSCHIG00000016489,ENSCHIG00000021602,U6,LOC102190770,LOC102168713,ENSCHIG00000019489,LOC108638084,ENSCHIG00000024565,ENSCHIG00000019008,LOC102175116,LOC102173183,ENSCHIG00000016689,LOC108633323,LOC102188077,ENSCHIG00000011363,ENSCHIG00000012246,ENSCHIG00000012436,ENSCHIG00000013939,LOC102188030,ENSCHIG00000022011,ENSCHIG00000022883,LOC102186151,ENSCHIG00000024124,ENSCHIG00000024769
	18	GO:BP	gene expression	GO:0010467	4.21445	6701	28	25	17271	U6,U6,ENSCHIG00000016489,ENSCHIG00000021602,U6,LOC102190770,LOC102168713,ENSCHIG00000019489,LOC108638084,ENSCHIG00000024565,LOC102175116,LOC102173183,ENSCHIG00000016689,LOC108633323,LOC102188077,ENSCHIG00000011363,ENSCHIG00000012246,ENSCHIG00000012436,ENSCHIG00000013939,LOC102188030,ENSCHIG00000022011,ENSCHIG00000022883,LOC102186151,ENSCHIG00000024124,ENSCHIG00000024769
	18	GO:BP	RNA metabolic process	GO:0016070	3.82342	5077	28	22	17271	U6,U6,ENSCHIG00000016489,ENSCHIG00000021602,U6,LOC102168713,ENSCHIG00000019489,LOC108638084,ENSCHIG00000024565,LOC102175116,LOC102173183,ENSCHIG00000016689,LOC108633323,LOC102188077,ENSCHIG00000011363,ENSCHIG00000012436,ENSCHIG00000013939,LOC102188030,ENSCHIG00000022011,ENSCHIG00000022883,LOC102186151,ENSCHIG00000024769
	18	GO:BP	regulation of gene expression	GO:0010468	3.61502	3695	28	19	17271	ENSCHIG00000016489,ENSCHIG00000021602,LOC102168713,ENSCHIG00000019489,LOC108638084,ENSCHIG00000024565,LOC102175116,LOC102173183,ENSCHIG00000016689,LOC108633323,LOC102188077,ENSCHIG00000011363,ENSCHIG00000012436,ENSCHIG00000013939,LOC102188030,ENSCHIG00000022011,ENSCHIG00000022883,LOC102186151,ENSCHIG00000024769
	18	GO:BP	nucleobase-containing compound metabolic process	GO:0006139	3.40593	5921	28	23	17271	U6,U6,ENSCHIG00000016489,ENSCHIG00000021602,U6,LOC102168713,ENSCHIG00000019489,LOC108638084,ENSCHIG00000024565,ENSCHIG00000019008,LOC102175116,LOC102173183,ENSCHIG00000016689,LOC108633323,LOC102188077,ENSCHIG00000011363,ENSCHIG00000012436,ENSCHIG00000013939,LOC102188030,ENSCHIG00000022011,ENSCHIG00000022883,LOC102186151,ENSCHIG00000024769
	18	GO:BP	regulation of cellular metabolic process	GO:0031323	3.24411	3889	28	19	17271	ENSCHIG00000016489,ENSCHIG00000021602,LOC102168713,ENSCHIG00000019489,LOC108638084,ENSCHIG00000024565,LOC102175116,LOC102173183,ENSCHIG00000016689,LOC108633323,LOC102188077,ENSCHIG00000011363,ENSCHIG00000012436,ENSCHIG00000013939,LOC102188030,ENSCHIG00000022011,ENSCHIG00000022883,LOC102186151,ENSCHIG00000024769
	18	GO:BP	heterocycle metabolic process	GO:0046483	3.24293	6030	28	23	17271	U6,U6,ENSCHIG00000016489,ENSCHIG00000021602,U6,LOC102168713,ENSCHIG00000019489,LOC108638084,ENSCHIG00000024565,ENSCHIG00000019008,LOC102175116,LOC102173183,ENSCHIG00000016689,LOC108633323,LOC102188077,ENSCHIG00000011363,ENSCHIG00000012436,ENSCHIG00000013939,LOC102188030,ENSCHIG00000022011,ENSCHIG00000022883,LOC102186151,ENSCHIG00000024769
	18	GO:BP	cellular aromatic compound metabolic process	GO:0006725	3.1928	6064	28	23	17271	U6,U6,ENSCHIG00000016489,ENSCHIG00000021602,U6,LOC102168713,ENSCHIG00000019489,LOC108638084,ENSCHIG00000024565,ENSCHIG00000019008,LOC102175116,LOC102173183,ENSCHIG00000016689,LOC108633323,LOC102188077,ENSCHIG00000011363,ENSCHIG00000012436,ENSCHIG00000013939,LOC102188030,ENSCHIG00000022011,ENSCHIG00000022883,LOC102186151,ENSCHIG00000024769
	18	GO:BP	regulation of nitrogen compound metabolic process	GO:0051171	3.13381	3949	28	19	17271	ENSCHIG00000016489,ENSCHIG00000021602,LOC102168713,ENSCHIG00000019489,LOC108638084,ENSCHIG00000024565,LOC102175116,LOC102173183,ENSCHIG00000016689,LOC108633323,LOC102188077,ENSCHIG00000011363,ENSCHIG00000012436,ENSCHIG00000013939,LOC102188030,ENSCHIG00000022011,ENSCHIG00000022883,LOC102186151,ENSCHIG00000024769
	18	GO:BP	nucleic acid metabolic process	GO:0090304	3.10488	5525	28	22	17271	U6,U6,ENSCHIG00000016489,ENSCHIG00000021602,U6,LOC102168713,ENSCHIG00000019489,LOC108638084,ENSCHIG00000024565,LOC102175116,LOC102173183,ENSCHIG00000016689,LOC108633323,LOC102188077,ENSCHIG00000011363,ENSCHIG00000012436,ENSCHIG00000013939,LOC102188030,ENSCHIG00000022011,ENSCHIG00000022883,LOC102186151,ENSCHIG00000024769
	18	GO:BP	organic cyclic compound metabolic process	GO:1901360	2.99699	6199	28	23	17271	U6,U6,ENSCHIG00000016489,ENSCHIG00000021602,U6,LOC102168713,ENSCHIG00000019489,LOC108638084,ENSCHIG00000024565,ENSCHIG00000019008,LOC102175116,LOC102173183,ENSCHIG00000016689,LOC108633323,LOC102188077,ENSCHIG00000011363,ENSCHIG00000012436,ENSCHIG00000013939,LOC102188030,ENSCHIG00000022011,ENSCHIG00000022883,LOC102186151,ENSCHIG00000024769
	18	GO:BP	regulation of primary metabolic process	GO:0080090	2.94022	4057	28	19	17271	ENSCHIG00000016489,ENSCHIG00000021602,LOC102168713,ENSCHIG00000019489,LOC108638084,ENSCHIG00000024565,LOC102175116,LOC102173183,ENSCHIG00000016689,LOC108633323,LOC102188077,ENSCHIG00000011363,ENSCHIG00000012436,ENSCHIG00000013939,LOC102188030,ENSCHIG00000022011,ENSCHIG00000022883,LOC102186151,ENSCHIG00000024769
	18	GO:BP	regulation of macromolecule metabolic process	GO:0060255	2.02932	4616	28	19	17271	ENSCHIG00000016489,ENSCHIG00000021602,LOC102168713,ENSCHIG00000019489,LOC108638084,ENSCHIG00000024565,LOC102175116,LOC102173183,ENSCHIG00000016689,LOC108633323,LOC102188077,ENSCHIG00000011363,ENSCHIG00000012436,ENSCHIG00000013939,LOC102188030,ENSCHIG00000022011,ENSCHIG00000022883,LOC102186151,ENSCHIG00000024769
	18	GO:BP	cellular metabolic process	GO:0044237	1.72227	9447	28	26	17271	U6,U6,ENSCHIG00000016489,ENSCHIG00000021602,U6,LOC102190770,LOC102168713,ENSCHIG00000019489,LOC108638084,ENSCHIG00000024565,ENSCHIG00000019008,LOC102175116,LOC102173183,ENSCHIG00000016689,LOC108633323,LOC102188077,ENSCHIG00000011363,ENSCHIG00000012246,ENSCHIG00000012436,ENSCHIG00000013939,LOC102188030,ENSCHIG00000022011,ENSCHIG00000022883,LOC102186151,ENSCHIG00000024124,ENSCHIG00000024769
	18	GO:BP	nitrogen compound metabolic process	GO:0006807	1.55637	9600	28	26	17271	U6,U6,ENSCHIG00000016489,ENSCHIG00000021602,U6,LOC102190770,LOC102168713,ENSCHIG00000019489,LOC108638084,ENSCHIG00000024565,ENSCHIG00000019008,LOC102175116,LOC102173183,ENSCHIG00000016689,LOC108633323,LOC102188077,ENSCHIG00000011363,ENSCHIG00000012246,ENSCHIG00000012436,ENSCHIG00000013939,LOC102188030,ENSCHIG00000022011,ENSCHIG00000022883,LOC102186151,ENSCHIG00000024124,ENSCHIG00000024769
	18	GO:BP	regulation of metabolic process	GO:0019222	1.54685	4951	28	19	17271	ENSCHIG00000016489,ENSCHIG00000021602,LOC102168713,ENSCHIG00000019489,LOC108638084,ENSCHIG00000024565,LOC102175116,LOC102173183,ENSCHIG00000016689,LOC108633323,LOC102188077,ENSCHIG00000011363,ENSCHIG00000012436,ENSCHIG00000013939,LOC102188030,ENSCHIG00000022011,ENSCHIG00000022883,LOC102186151,ENSCHIG00000024769
	18	KEGG	Herpes simplex virus 1 infection	KEGG:05168	13.3972	329	11	11	7719	ENSCHIG00000016489,ENSCHIG00000021602,LOC102168713,LOC108638084,LOC102168439,LOC102175116,LOC102173183,LOC108633323,LOC102188077,LOC102188030,LOC102186151
Skopelos	2	GO:MF	magnesium ion transmembrane transporter activity	GO:0015095	2.57009	14	9	2	17183	NIPA1,NIPA2
	2	GO:BP	magnesium ion transport	GO:0015693	1.36823	15	11	2	17271	NIPA1,NIPA2
	2	HP	Self-injurious behavior	HP:0100716	1.93441	201	5	4	4905	NIPA1,HERC2,NIPA2,OCA2
	2	HP	Autism	HP:0000717	1.90022	205	5	4	4905	NIPA1,HERC2,NIPA2,OCA2
	2	HP	Limitation of movement at ankles	HP:0010505	1.69097	8	5	2	4905	NIPA1,OCA2
	2	HP	Thick cerebral cortex	HP:0006891	1.3983	11	5	2	4905	NIPA1,NIPA2
	2	HP	Specific learning disability	HP:0001328	1.37929	277	5	4	4905	NIPA1,HERC2,NIPA2,OCA2
	5	GO:BP	negative regulation of DNA methylation-dependent heterochromatin formation	GO:0090310	2.81158	3	12	2	17271	APOBEC1,AICDA
	5	GO:BP	negative regulation of heterochromatin formation	GO:0031452	2.28904	5	12	2	17271	APOBEC1,AICDA
	5	GO:BP	negative regulation of heterochromatin organization	GO:0120262	2.28904	5	12	2	17271	APOBEC1,AICDA
	5	GO:BP	negative regulation of chromatin organization	GO:1905268	2.28904	5	12	2	17271	APOBEC1,AICDA
	5	GO:BP	regulation of DNA methylation-dependent heterochromatin formation	GO:0090308	1.39828	13	12	2	17271	APOBEC1,AICDA
	16	GO:MF	polymeric immunoglobulin receptor activity	GO:0001792	1.30205	1	6	1	17183	PIGR
	16	GO:MF	interleukin-20 receptor binding	GO:0045517	1.30205	1	6	1	17183	IL20
	16	GO:MF	interleukin-22 receptor binding	GO:0045518	1.30205	1	6	1	17183	IL20
	16	GO:BP	regulation of immune system process	GO:0002682	2.08425	947	7	5	17271	IL20,PIGR,C4BPB,IL10,MAPKAPK2
	16	GO:BP	regulation of immune response	GO:0050776	1.57311	539	7	4	17271	PIGR,C4BPB,IL10,MAPKAPK2
	16	GO:BP	positive regulation of immune system process	GO:0002684	1.47762	570	7	4	17271	IL20,C4BPB,IL10,MAPKAPK2
	16	GO:CC	extracellular space	GO:0005615	1.79195	674	8	4	16956	IL20,PIGR,C4BPB,IL10
	16	KEGG	Viral protein interaction with cytokine and cytokine receptor	KEGG:04061	3.87084	82	10	4	7719	IL20,IL10,IL24,IL19
	16	KEGG	JAK-STAT signaling pathway	KEGG:04630	2.52359	179	10	4	7719	IL20,IL10,IL24,IL19
	16	KEGG	Pertussis	KEGG:05133	2.35047	69	10	3	7719	C4BPB,IL10,C4BPA
	16	KEGG	Cytokine-cytokine receptor interaction	KEGG:04060	1.71035	290	10	4	7719	IL20,IL10,IL24,IL19
	18	GO:MF	metal ion binding	GO:0046872	2.5303	2304	20	11	17183	ENSCHIG00000021602,ENSCHIG00000019489,LOC108638084,ENSCHIG00000024565,LOC108633323,ENSCHIG00000011363,ENSCHIG00000012436,ENSCHIG00000013939,ENSCHIG00000022011,ENSCHIG00000022883,ENSCHIG00000024769
	18	GO:MF	cation binding	GO:0043169	2.39464	2379	20	11	17183	ENSCHIG00000021602,ENSCHIG00000019489,LOC108638084,ENSCHIG00000024565,LOC108633323,ENSCHIG00000011363,ENSCHIG00000012436,ENSCHIG00000013939,ENSCHIG00000022011,ENSCHIG00000022883,ENSCHIG00000024769
	18	GO:BP	cellular nitrogen compound biosynthetic process	GO:0044271	7.60942	3755	28	23	17271	ENSCHIG00000016489,ENSCHIG00000021602,LOC102190770,LOC102168713,ENSCHIG00000019489,LOC108638084,ENSCHIG00000024565,ENSCHIG00000019008,LOC102175116,LOC102173183,ENSCHIG00000016689,LOC108633323,LOC102188077,ENSCHIG00000011363,ENSCHIG00000012246,ENSCHIG00000012436,ENSCHIG00000013939,LOC102188030,ENSCHIG00000022011,ENSCHIG00000022883,LOC102186151,ENSCHIG00000024124,ENSCHIG00000024769
	18	GO:BP	regulation of DNA-templated transcription	GO:0006355	6.8056	2415	28	19	17271	ENSCHIG00000016489,ENSCHIG00000021602,LOC102168713,ENSCHIG00000019489,LOC108638084,ENSCHIG00000024565,LOC102175116,LOC102173183,ENSCHIG00000016689,LOC108633323,LOC102188077,ENSCHIG00000011363,ENSCHIG00000012436,ENSCHIG00000013939,LOC102188030,ENSCHIG00000022011,ENSCHIG00000022883,LOC102186151,ENSCHIG00000024769
	18	GO:BP	regulation of nucleic acid-templated transcription	GO:1903506	6.79288	2419	28	19	17271	ENSCHIG00000016489,ENSCHIG00000021602,LOC102168713,ENSCHIG00000019489,LOC108638084,ENSCHIG00000024565,LOC102175116,LOC102173183,ENSCHIG00000016689,LOC108633323,LOC102188077,ENSCHIG00000011363,ENSCHIG00000012436,ENSCHIG00000013939,LOC102188030,ENSCHIG00000022011,ENSCHIG00000022883,LOC102186151,ENSCHIG00000024769
	18	GO:BP	regulation of RNA biosynthetic process	GO:2001141	6.77068	2426	28	19	17271	ENSCHIG00000016489,ENSCHIG00000021602,LOC102168713,ENSCHIG00000019489,LOC108638084,ENSCHIG00000024565,LOC102175116,LOC102173183,ENSCHIG00000016689,LOC108633323,LOC102188077,ENSCHIG00000011363,ENSCHIG00000012436,ENSCHIG00000013939,LOC102188030,ENSCHIG00000022011,ENSCHIG00000022883,LOC102186151,ENSCHIG00000024769
	18	GO:BP	nucleobase-containing compound biosynthetic process	GO:0034654	6.57483	2860	28	20	17271	ENSCHIG00000016489,ENSCHIG00000021602,LOC102168713,ENSCHIG00000019489,LOC108638084,ENSCHIG00000024565,ENSCHIG00000019008,LOC102175116,LOC102173183,ENSCHIG00000016689,LOC108633323,LOC102188077,ENSCHIG00000011363,ENSCHIG00000012436,ENSCHIG00000013939,LOC102188030,ENSCHIG00000022011,ENSCHIG00000022883,LOC102186151,ENSCHIG00000024769
	18	GO:BP	macromolecule biosynthetic process	GO:0009059	6.54638	3719	28	22	17271	ENSCHIG00000016489,ENSCHIG00000021602,LOC102190770,LOC102168713,ENSCHIG00000019489,LOC108638084,ENSCHIG00000024565,LOC102175116,LOC102173183,ENSCHIG00000016689,LOC108633323,LOC102188077,ENSCHIG00000011363,ENSCHIG00000012246,ENSCHIG00000012436,ENSCHIG00000013939,LOC102188030,ENSCHIG00000022011,ENSCHIG00000022883,LOC102186151,ENSCHIG00000024124,ENSCHIG00000024769
	18	GO:BP	heterocycle biosynthetic process	GO:0018130	6.41028	2919	28	20	17271	ENSCHIG00000016489,ENSCHIG00000021602,LOC102168713,ENSCHIG00000019489,LOC108638084,ENSCHIG00000024565,ENSCHIG00000019008,LOC102175116,LOC102173183,ENSCHIG00000016689,LOC108633323,LOC102188077,ENSCHIG00000011363,ENSCHIG00000012436,ENSCHIG00000013939,LOC102188030,ENSCHIG00000022011,ENSCHIG00000022883,LOC102186151,ENSCHIG00000024769
	18	GO:BP	aromatic compound biosynthetic process	GO:0019438	6.40752	2920	28	20	17271	ENSCHIG00000016489,ENSCHIG00000021602,LOC102168713,ENSCHIG00000019489,LOC108638084,ENSCHIG00000024565,ENSCHIG00000019008,LOC102175116,LOC102173183,ENSCHIG00000016689,LOC108633323,LOC102188077,ENSCHIG00000011363,ENSCHIG00000012436,ENSCHIG00000013939,LOC102188030,ENSCHIG00000022011,ENSCHIG00000022883,LOC102186151,ENSCHIG00000024769
	18	GO:BP	DNA-templated transcription	GO:0006351	6.39763	2547	28	19	17271	ENSCHIG00000016489,ENSCHIG00000021602,LOC102168713,ENSCHIG00000019489,LOC108638084,ENSCHIG00000024565,LOC102175116,LOC102173183,ENSCHIG00000016689,LOC108633323,LOC102188077,ENSCHIG00000011363,ENSCHIG00000012436,ENSCHIG00000013939,LOC102188030,ENSCHIG00000022011,ENSCHIG00000022883,LOC102186151,ENSCHIG00000024769
	18	GO:BP	nucleic acid-templated transcription	GO:0097659	6.38263	2552	28	19	17271	ENSCHIG00000016489,ENSCHIG00000021602,LOC102168713,ENSCHIG00000019489,LOC108638084,ENSCHIG00000024565,LOC102175116,LOC102173183,ENSCHIG00000016689,LOC108633323,LOC102188077,ENSCHIG00000011363,ENSCHIG00000012436,ENSCHIG00000013939,LOC102188030,ENSCHIG00000022011,ENSCHIG00000022883,LOC102186151,ENSCHIG00000024769
	18	GO:BP	RNA biosynthetic process	GO:0032774	6.34082	2566	28	19	17271	ENSCHIG00000016489,ENSCHIG00000021602,LOC102168713,ENSCHIG00000019489,LOC108638084,ENSCHIG00000024565,LOC102175116,LOC102173183,ENSCHIG00000016689,LOC108633323,LOC102188077,ENSCHIG00000011363,ENSCHIG00000012436,ENSCHIG00000013939,LOC102188030,ENSCHIG00000022011,ENSCHIG00000022883,LOC102186151,ENSCHIG00000024769
	18	GO:BP	organic cyclic compound biosynthetic process	GO:1901362	6.19025	3000	28	20	17271	ENSCHIG00000016489,ENSCHIG00000021602,LOC102168713,ENSCHIG00000019489,LOC108638084,ENSCHIG00000024565,ENSCHIG00000019008,LOC102175116,LOC102173183,ENSCHIG00000016689,LOC108633323,LOC102188077,ENSCHIG00000011363,ENSCHIG00000012436,ENSCHIG00000013939,LOC102188030,ENSCHIG00000022011,ENSCHIG00000022883,LOC102186151,ENSCHIG00000024769
	18	GO:BP	regulation of RNA metabolic process	GO:0051252	6.17023	2624	28	19	17271	ENSCHIG00000016489,ENSCHIG00000021602,LOC102168713,ENSCHIG00000019489,LOC108638084,ENSCHIG00000024565,LOC102175116,LOC102173183,ENSCHIG00000016689,LOC108633323,LOC102188077,ENSCHIG00000011363,ENSCHIG00000012436,ENSCHIG00000013939,LOC102188030,ENSCHIG00000022011,ENSCHIG00000022883,LOC102186151,ENSCHIG00000024769
	18	GO:BP	cellular biosynthetic process	GO:0044249	6.13253	4395	28	23	17271	ENSCHIG00000016489,ENSCHIG00000021602,LOC102190770,LOC102168713,ENSCHIG00000019489,LOC108638084,ENSCHIG00000024565,ENSCHIG00000019008,LOC102175116,LOC102173183,ENSCHIG00000016689,LOC108633323,LOC102188077,ENSCHIG00000011363,ENSCHIG00000012246,ENSCHIG00000012436,ENSCHIG00000013939,LOC102188030,ENSCHIG00000022011,ENSCHIG00000022883,LOC102186151,ENSCHIG00000024124,ENSCHIG00000024769
	18	GO:BP	organic substance biosynthetic process	GO:1901576	6.01884	4449	28	23	17271	ENSCHIG00000016489,ENSCHIG00000021602,LOC102190770,LOC102168713,ENSCHIG00000019489,LOC108638084,ENSCHIG00000024565,ENSCHIG00000019008,LOC102175116,LOC102173183,ENSCHIG00000016689,LOC108633323,LOC102188077,ENSCHIG00000011363,ENSCHIG00000012246,ENSCHIG00000012436,ENSCHIG00000013939,LOC102188030,ENSCHIG00000022011,ENSCHIG00000022883,LOC102186151,ENSCHIG00000024124,ENSCHIG00000024769
	18	GO:BP	biosynthetic process	GO:0009058	5.86139	4525	28	23	17271	ENSCHIG00000016489,ENSCHIG00000021602,LOC102190770,LOC102168713,ENSCHIG00000019489,LOC108638084,ENSCHIG00000024565,ENSCHIG00000019008,LOC102175116,LOC102173183,ENSCHIG00000016689,LOC108633323,LOC102188077,ENSCHIG00000011363,ENSCHIG00000012246,ENSCHIG00000012436,ENSCHIG00000013939,LOC102188030,ENSCHIG00000022011,ENSCHIG00000022883,LOC102186151,ENSCHIG00000024124,ENSCHIG00000024769
	18	GO:BP	regulation of macromolecule biosynthetic process	GO:0010556	5.86063	2733	28	19	17271	ENSCHIG00000016489,ENSCHIG00000021602,LOC102168713,ENSCHIG00000019489,LOC108638084,ENSCHIG00000024565,LOC102175116,LOC102173183,ENSCHIG00000016689,LOC108633323,LOC102188077,ENSCHIG00000011363,ENSCHIG00000012436,ENSCHIG00000013939,LOC102188030,ENSCHIG00000022011,ENSCHIG00000022883,LOC102186151,ENSCHIG00000024769
	18	GO:BP	regulation of cellular biosynthetic process	GO:0031326	5.58842	2833	28	19	17271	ENSCHIG00000016489,ENSCHIG00000021602,LOC102168713,ENSCHIG00000019489,LOC108638084,ENSCHIG00000024565,LOC102175116,LOC102173183,ENSCHIG00000016689,LOC108633323,LOC102188077,ENSCHIG00000011363,ENSCHIG00000012436,ENSCHIG00000013939,LOC102188030,ENSCHIG00000022011,ENSCHIG00000022883,LOC102186151,ENSCHIG00000024769
	18	GO:BP	regulation of nucleobase-containing compound metabolic process	GO:0019219	5.53526	2853	28	19	17271	ENSCHIG00000016489,ENSCHIG00000021602,LOC102168713,ENSCHIG00000019489,LOC108638084,ENSCHIG00000024565,LOC102175116,LOC102173183,ENSCHIG00000016689,LOC108633323,LOC102188077,ENSCHIG00000011363,ENSCHIG00000012436,ENSCHIG00000013939,LOC102188030,ENSCHIG00000022011,ENSCHIG00000022883,LOC102186151,ENSCHIG00000024769
	18	GO:BP	regulation of biosynthetic process	GO:0009889	5.47726	2875	28	19	17271	ENSCHIG00000016489,ENSCHIG00000021602,LOC102168713,ENSCHIG00000019489,LOC108638084,ENSCHIG00000024565,LOC102175116,LOC102173183,ENSCHIG00000016689,LOC108633323,LOC102188077,ENSCHIG00000011363,ENSCHIG00000012436,ENSCHIG00000013939,LOC102188030,ENSCHIG00000022011,ENSCHIG00000022883,LOC102186151,ENSCHIG00000024769
	18	GO:BP	cellular nitrogen compound metabolic process	GO:0034641	5.1357	6844	28	26	17271	U6,U6,ENSCHIG00000016489,ENSCHIG00000021602,U6,LOC102190770,LOC102168713,ENSCHIG00000019489,LOC108638084,ENSCHIG00000024565,ENSCHIG00000019008,LOC102175116,LOC102173183,ENSCHIG00000016689,LOC108633323,LOC102188077,ENSCHIG00000011363,ENSCHIG00000012246,ENSCHIG00000012436,ENSCHIG00000013939,LOC102188030,ENSCHIG00000022011,ENSCHIG00000022883,LOC102186151,ENSCHIG00000024124,ENSCHIG00000024769
	18	GO:BP	gene expression	GO:0010467	4.21445	6701	28	25	17271	U6,U6,ENSCHIG00000016489,ENSCHIG00000021602,U6,LOC102190770,LOC102168713,ENSCHIG00000019489,LOC108638084,ENSCHIG00000024565,LOC102175116,LOC102173183,ENSCHIG00000016689,LOC108633323,LOC102188077,ENSCHIG00000011363,ENSCHIG00000012246,ENSCHIG00000012436,ENSCHIG00000013939,LOC102188030,ENSCHIG00000022011,ENSCHIG00000022883,LOC102186151,ENSCHIG00000024124,ENSCHIG00000024769
	18	GO:BP	RNA metabolic process	GO:0016070	3.82342	5077	28	22	17271	U6,U6,ENSCHIG00000016489,ENSCHIG00000021602,U6,LOC102168713,ENSCHIG00000019489,LOC108638084,ENSCHIG00000024565,LOC102175116,LOC102173183,ENSCHIG00000016689,LOC108633323,LOC102188077,ENSCHIG00000011363,ENSCHIG00000012436,ENSCHIG00000013939,LOC102188030,ENSCHIG00000022011,ENSCHIG00000022883,LOC102186151,ENSCHIG00000024769
	18	GO:BP	regulation of gene expression	GO:0010468	3.61502	3695	28	19	17271	ENSCHIG00000016489,ENSCHIG00000021602,LOC102168713,ENSCHIG00000019489,LOC108638084,ENSCHIG00000024565,LOC102175116,LOC102173183,ENSCHIG00000016689,LOC108633323,LOC102188077,ENSCHIG00000011363,ENSCHIG00000012436,ENSCHIG00000013939,LOC102188030,ENSCHIG00000022011,ENSCHIG00000022883,LOC102186151,ENSCHIG00000024769
	18	GO:BP	nucleobase-containing compound metabolic process	GO:0006139	3.40593	5921	28	23	17271	U6,U6,ENSCHIG00000016489,ENSCHIG00000021602,U6,LOC102168713,ENSCHIG00000019489,LOC108638084,ENSCHIG00000024565,ENSCHIG00000019008,LOC102175116,LOC102173183,ENSCHIG00000016689,LOC108633323,LOC102188077,ENSCHIG00000011363,ENSCHIG00000012436,ENSCHIG00000013939,LOC102188030,ENSCHIG00000022011,ENSCHIG00000022883,LOC102186151,ENSCHIG00000024769
	18	GO:BP	regulation of cellular metabolic process	GO:0031323	3.24411	3889	28	19	17271	ENSCHIG00000016489,ENSCHIG00000021602,LOC102168713,ENSCHIG00000019489,LOC108638084,ENSCHIG00000024565,LOC102175116,LOC102173183,ENSCHIG00000016689,LOC108633323,LOC102188077,ENSCHIG00000011363,ENSCHIG00000012436,ENSCHIG00000013939,LOC102188030,ENSCHIG00000022011,ENSCHIG00000022883,LOC102186151,ENSCHIG00000024769
	18	GO:BP	heterocycle metabolic process	GO:0046483	3.24293	6030	28	23	17271	U6,U6,ENSCHIG00000016489,ENSCHIG00000021602,U6,LOC102168713,ENSCHIG00000019489,LOC108638084,ENSCHIG00000024565,ENSCHIG00000019008,LOC102175116,LOC102173183,ENSCHIG00000016689,LOC108633323,LOC102188077,ENSCHIG00000011363,ENSCHIG00000012436,ENSCHIG00000013939,LOC102188030,ENSCHIG00000022011,ENSCHIG00000022883,LOC102186151,ENSCHIG00000024769
	18	GO:BP	cellular aromatic compound metabolic process	GO:0006725	3.1928	6064	28	23	17271	U6,U6,ENSCHIG00000016489,ENSCHIG00000021602,U6,LOC102168713,ENSCHIG00000019489,LOC108638084,ENSCHIG00000024565,ENSCHIG00000019008,LOC102175116,LOC102173183,ENSCHIG00000016689,LOC108633323,LOC102188077,ENSCHIG00000011363,ENSCHIG00000012436,ENSCHIG00000013939,LOC102188030,ENSCHIG00000022011,ENSCHIG00000022883,LOC102186151,ENSCHIG00000024769
	18	GO:BP	regulation of nitrogen compound metabolic process	GO:0051171	3.13381	3949	28	19	17271	ENSCHIG00000016489,ENSCHIG00000021602,LOC102168713,ENSCHIG00000019489,LOC108638084,ENSCHIG00000024565,LOC102175116,LOC102173183,ENSCHIG00000016689,LOC108633323,LOC102188077,ENSCHIG00000011363,ENSCHIG00000012436,ENSCHIG00000013939,LOC102188030,ENSCHIG00000022011,ENSCHIG00000022883,LOC102186151,ENSCHIG00000024769
	18	GO:BP	nucleic acid metabolic process	GO:0090304	3.10488	5525	28	22	17271	U6,U6,ENSCHIG00000016489,ENSCHIG00000021602,U6,LOC102168713,ENSCHIG00000019489,LOC108638084,ENSCHIG00000024565,LOC102175116,LOC102173183,ENSCHIG00000016689,LOC108633323,LOC102188077,ENSCHIG00000011363,ENSCHIG00000012436,ENSCHIG00000013939,LOC102188030,ENSCHIG00000022011,ENSCHIG00000022883,LOC102186151,ENSCHIG00000024769
	18	GO:BP	organic cyclic compound metabolic process	GO:1901360	2.99699	6199	28	23	17271	U6,U6,ENSCHIG00000016489,ENSCHIG00000021602,U6,LOC102168713,ENSCHIG00000019489,LOC108638084,ENSCHIG00000024565,ENSCHIG00000019008,LOC102175116,LOC102173183,ENSCHIG00000016689,LOC108633323,LOC102188077,ENSCHIG00000011363,ENSCHIG00000012436,ENSCHIG00000013939,LOC102188030,ENSCHIG00000022011,ENSCHIG00000022883,LOC102186151,ENSCHIG00000024769
	18	GO:BP	regulation of primary metabolic process	GO:0080090	2.94022	4057	28	19	17271	ENSCHIG00000016489,ENSCHIG00000021602,LOC102168713,ENSCHIG00000019489,LOC108638084,ENSCHIG00000024565,LOC102175116,LOC102173183,ENSCHIG00000016689,LOC108633323,LOC102188077,ENSCHIG00000011363,ENSCHIG00000012436,ENSCHIG00000013939,LOC102188030,ENSCHIG00000022011,ENSCHIG00000022883,LOC102186151,ENSCHIG00000024769
	18	GO:BP	regulation of macromolecule metabolic process	GO:0060255	2.02932	4616	28	19	17271	ENSCHIG00000016489,ENSCHIG00000021602,LOC102168713,ENSCHIG00000019489,LOC108638084,ENSCHIG00000024565,LOC102175116,LOC102173183,ENSCHIG00000016689,LOC108633323,LOC102188077,ENSCHIG00000011363,ENSCHIG00000012436,ENSCHIG00000013939,LOC102188030,ENSCHIG00000022011,ENSCHIG00000022883,LOC102186151,ENSCHIG00000024769
	18	GO:BP	cellular metabolic process	GO:0044237	1.72227	9447	28	26	17271	U6,U6,ENSCHIG00000016489,ENSCHIG00000021602,U6,LOC102190770,LOC102168713,ENSCHIG00000019489,LOC108638084,ENSCHIG00000024565,ENSCHIG00000019008,LOC102175116,LOC102173183,ENSCHIG00000016689,LOC108633323,LOC102188077,ENSCHIG00000011363,ENSCHIG00000012246,ENSCHIG00000012436,ENSCHIG00000013939,LOC102188030,ENSCHIG00000022011,ENSCHIG00000022883,LOC102186151,ENSCHIG00000024124,ENSCHIG00000024769
	18	GO:BP	nitrogen compound metabolic process	GO:0006807	1.55637	9600	28	26	17271	U6,U6,ENSCHIG00000016489,ENSCHIG00000021602,U6,LOC102190770,LOC102168713,ENSCHIG00000019489,LOC108638084,ENSCHIG00000024565,ENSCHIG00000019008,LOC102175116,LOC102173183,ENSCHIG00000016689,LOC108633323,LOC102188077,ENSCHIG00000011363,ENSCHIG00000012246,ENSCHIG00000012436,ENSCHIG00000013939,LOC102188030,ENSCHIG00000022011,ENSCHIG00000022883,LOC102186151,ENSCHIG00000024124,ENSCHIG00000024769
	18	GO:BP	regulation of metabolic process	GO:0019222	1.54685	4951	28	19	17271	ENSCHIG00000016489,ENSCHIG00000021602,LOC102168713,ENSCHIG00000019489,LOC108638084,ENSCHIG00000024565,LOC102175116,LOC102173183,ENSCHIG00000016689,LOC108633323,LOC102188077,ENSCHIG00000011363,ENSCHIG00000012436,ENSCHIG00000013939,LOC102188030,ENSCHIG00000022011,ENSCHIG00000022883,LOC102186151,ENSCHIG00000024769
	18	KEGG	Herpes simplex virus 1 infection	KEGG:05168	13.3972	329	11	11	7719	ENSCHIG00000016489,ENSCHIG00000021602,LOC102168713,LOC108638084,LOC102168439,LOC102175116,LOC102173183,LOC108633323,LOC102188077,LOC102188030,LOC102186151

## Sheet: Suppl Table S4
Table S4. GO terms and candidate genes detected within ROHet islands in Greek Eghoria and Skopelos goats.
Breed	Chromosome	source	term_name	term_id	negative_log10_of_adjusted_p_value	term_size	query_size	intersection_size	effective_domain_size	Genes
Eghoria	1	GO:MF	eukaryotic initiation factor eIF2 binding	GO:0071074	1.30189	1	5	1	12043	NCK1
	1	GO:BP	positive regulation of cap-dependent translational initiation	GO:1903676	0.0216811	1	5	1	17078	NCK1
	1	GO:CC	protein serine/threonine phosphatase complex	GO:0008287	2.08203	29	7	2	14603	NCK1,PPP2R3A
	1	GO:CC	phosphatase complex	GO:1903293	2.08203	29	7	2	14603	NCK1,PPP2R3A
	1	GO:CC	catalytic complex	GO:1902494	1.62124	1336	7	4	17772	PCCB, MSL2, PPP2R3A, NCK1
	3	GO:CC	ooplasm	GO:1990917	1.30119	2	3	1	14603	FAF1
	7	GO:MF	adenyl-nucleotide exchange factor activity	GO:0000774	1.31007	6	10	1	17317	SIL1
	7	GO:MF	mRNA regulatory element binding translation repressor activity	GO:0000900	1.31007	5	10	1	17317	PAIP2
	7	GO:MF	carbohydrate:monoatomic cation symporter activity	GO:0005402	1.31007	9	10	1	17317	SLC23A1
	7	GO:MF	L-ascorbate:sodium symporter activity	GO:0008520	1.31007	2	10	1	17317	SLC23A1
	7	GO:MF	urate transmembrane transporter activity	GO:0015143	1.31007	7	10	1	17317	SLC23A1
	7	GO:MF	L-ascorbic acid transmembrane transporter activity	GO:0015229	1.31007	4	10	1	17317	SLC23A1
	7	GO:MF	porin activity	GO:0015288	1.31007	6	10	1	17317	ENSCHIG00000018343
	7	GO:MF	vinculin binding	GO:0017166	1.31007	9	10	1	17317	CTNNA1
	7	GO:MF	dehydroascorbic acid transmembrane transporter activity	GO:0033300	1.31007	6	10	1	17317	SLC23A1
	7	GO:MF	gamma-catenin binding	GO:0045295	1.31007	10	10	1	17317	CTNNA1
	18	GO:MF	metallodipeptidase activity	GO:0070573	1.41366	9	39	2	17317	DPEP2,DPEP3
	18	GO:MF	DNA-binding transcription repressor activity	GO:0001217	1.34836	203	39	4	17317	CTCF,THAP11,NFATC3,ZFP90
	18	GO:MF	DNA-binding transcription repressor activity, RNA polymerase II-specific	GO:0001227	1.34836	198	39	4	17317	CTCF,THAP11,NFATC3,ZFP90
	18	GO:MF	phosphatidylcholine-sterol O-acyltransferase activity	GO:0004607	1.34836	1	39	1	17317	LCAT
	18	GO:MF	lipase activity	GO:0016298	1.34836	94	39	3	17317	LCAT,PLA2G15,SMPD3
	18	GO:MF	dipeptidase activity	GO:0016805	1.34836	14	39	2	17317	DPEP2,DPEP3
	18	GO:MF	chromatin insulator sequence binding	GO:0043035	1.34836	1	39	1	17317	CTCF
	18	GO:MF	platelet-activating factor acetyltransferase activity	GO:0047179	1.34836	1	39	1	17317	LCAT
	18	GO:MF	neutral sphingomyelin phosphodiesterase activity	GO:0061751	1.34836	1	39	1	17317	SMPD3
	18	GO:MF	11-beta-hydroxysteroid dehydrogenase (NAD+) activity	GO:0070523	1.34836	1	39	1	17317	HSD11B2
	18	GO:MF	L-lysine:L-arginine antiporter activity	GO:0106439	1.34836	1	39	1	17317	SLC7A6
	20	GO:CC	catalytic step 2 spliceosome	GO:0071013	1.33687	68	7	2	14603	PPWD1,CWC27
Skopelos	1	GO:MF	eukaryotic initiation factor eIF2 binding	GO:0071074	1.30189	1	5	1	12043	NCK1
	1	GO:CC	protein serine/threonine phosphatase complex	GO:0008287	2.08203	29	7	2	14603	NCK1,PPP2R3A
	1	GO:CC	phosphatase complex	GO:1903293	2.08203	29	7	2	14603	NCK1,PPP2R3A
	12	HP	Aplasia/Hypoplasia of the earlobes	HP:0009906	1.4054	48	2	2	5017	CENPJ,ZMYM2
	12	GO:MF	gap junction channel activity	GO:0005243	5.32256	10	9	3	12043	GJA3,GJB2,GJB6
	12	GO:MF	wide pore channel activity	GO:0022829	4.74454	15	9	3	12043	GJA3,GJB2,GJB6
	12	GO:MF	gap junction channel activity involved in cell communication by electrical coupling	GO:1903763	2.98962	6	9	2	12043	GJB2,GJB6
	12	GO:BP	intercellular transport	GO:0010496	5.38714	5	11	3	13996	GJA3,GJB2,GJB6
	12	GO:BP	gap junction-mediated intercellular transport	GO:1990349	5.38714	5	11	3	13996	GJA3,GJB2,GJB6
	12	GO:BP	gap junction assembly	GO:0016264	1.30502	13	11	2	13996	GJB2,GJB6
	12	GO:CC	gap junction	GO:0005921	4.96893	16	10	3	14603	GJA3,GJB2,GJB6
	12	GO:CC	connexin complex	GO:0005922	3.27834	6	10	2	14603	GJA3,GJB2
	12	HP	Lip fissure	HP:0031250	2.9571	2	6	2	5017	GJB2,GJB6
	12	HP	Trichilemmoma	HP:0012844	2.48021	3	6	2	5017	GJB2,GJB6
	12	HP	Cobblestone-like hyperkeratosis	HP:0031288	2.48021	3	6	2	5017	GJB2,GJB6
	12	HP	Hair follicle neoplasm	HP:0012843	2.48021	3	6	2	5017	GJB2,GJB6
	12	HP	Dilatated internal auditory canal	HP:0004458	1.9578	5	6	2	5017	GJB2,GJB6
	12	HP	Punctate keratitis	HP:0011859	1.9578	5	6	2	5017	GJB2,GJB6
	12	HP	Delayed pubic bone ossification	HP:0008788	1.78194	6	6	2	5017	GJB2,GJB6
	12	HP	Aplastic/hypoplastic lacrimal glands	HP:0008038	1.63604	7	6	2	5017	GJB2,GJB6
	12	HP	Posterior blepharitis	HP:0025610	1.63604	7	6	2	5017	GJB2,GJB6
	12	HP	Limbal stem cell deficiency	HP:0032107	1.51133	8	6	2	5017	GJB2,GJB6
	12	HP	Equinus calcaneus	HP:0008138	1.51133	8	6	2	5017	GJB2,GJB6
	12	HP	Stapes ankylosis	HP:0000381	1.51133	8	6	2	5017	GJB2,GJB6
	12	HP	Abnormal lacrimal gland morphology	HP:0011482	1.51133	8	6	2	5017	GJB2,GJB6
	12	HP	Abnormal ossification of the pubic bone	HP:0009105	1.40242	9	6	2	5017	GJB2,GJB6
	12	HP	Folliculitis	HP:0025084	1.40242	9	6	2	5017	GJB2,GJB6
	12	HP	Recurrent cutaneous abscess formation	HP:0100838	1.40242	9	6	2	5017	GJB2,GJB6
	12	HP	Hyperkeratotic papule	HP:0045059	1.30574	10	6	2	5017	GJB2,GJB6
	12	HP	Absent pubic hair	HP:0002555	1.30574	10	6	2	5017	GJB2,GJB6
	18	GO:MF	metallodipeptidase activity	GO:0070573	1.41366	9	39	2	17317	DPEP2,DPEP3
	18	GO:MF	DNA-binding transcription repressor activity	GO:0001217	1.34836	203	39	4	17317	CTCF,THAP11,NFATC3,ZFP90
	18	GO:MF	DNA-binding transcription repressor activity, RNA polymerase II-specific	GO:0001227	1.34836	198	39	4	17317	CTCF,THAP11,NFATC3,ZFP90
	18	GO:MF	phosphatidylcholine-sterol O-acyltransferase activity	GO:0004607	1.34836	1	39	1	17317	LCAT
	18	GO:MF	lipase activity	GO:0016298	1.34836	94	39	3	17317	LCAT,PLA2G15,SMPD3
	18	GO:MF	dipeptidase activity	GO:0016805	1.34836	14	39	2	17317	DPEP2,DPEP3
	18	GO:MF	chromatin insulator sequence binding	GO:0043035	1.34836	1	39	1	17317	CTCF
	18	GO:MF	platelet-activating factor acetyltransferase activity	GO:0047179	1.34836	1	39	1	17317	LCAT
	18	GO:MF	neutral sphingomyelin phosphodiesterase activity	GO:0061751	1.34836	1	39	1	17317	SMPD3
	18	GO:MF	11-beta-hydroxysteroid dehydrogenase (NAD+) activity	GO:0070523	1.34836	1	39	1	17317	HSD11B2
	18	GO:MF	L-lysine:L-arginine antiporter activity	GO:0106439	1.34836	1	39	1	17317	SLC7A6
